# Supplementary material for: How Peroxisomes Affect Aflatoxin Biosynthesis in Aspergillus Flavus
Source: PLoS One. 2012 Oct 19;7(10):e48097. doi: 10.1371/journal.pone.0048097 (PMC3477134; doi:10.1371/journal.pone.0048097)
Supplement: Table S2 — Analysis of the effect of P33 on different aspects of the A. flavus metabolism by the mean of a phenotypic microarray based approach. All the results were analysed by XLSTAT 2007.6 -discriminant Analysis (DA) – and Principal Component Analysis (PCA). By using the ERGO light software (www.ergo-light.com) all the compounds present in the bio-log plates were assigned to specific metabolic pathways. The pathway utilisation were compared in the two strains by comparing the mean values (± S.E.) of the substrates present by student T test. (XLSM) [file pone.0048097.s004.xlsm]

## Sheet: ID
192	1b	Species ID	0.738	2.47
192	1b	Species ID	0.736	3.47
216	1b	Species ID	0.613	5.71
192	1c	Species ID	0.602	5.77
168	2a	Species ID	0.645	4.78
168	2b	Species ID	0.693	4.49
168	2b	Species ID	0.627	5.73
192	2b	Species ID	0.618	4.02
192	2b	Species ID	0.635	5.49
168	2c	Species ID	0.69	3.52
168	2c	Species ID	0.703	3.52
192	2c	Species ID	0.737	3.63
192	2c	Species ID	0.737	3.63
216	2c	Species ID	0.673	4.52
216	2c	Species ID	0.737	3.63

## Sheet: 750 nm
tempo	Sample Number		A1 Water	A2 Tween 80	A3 N-Acetyl-D-Galactosamine	A4 N-Acetyl-D-Glucosamine	A5 N-Acetyl-D-Mannosamine	A6 Adonitol	A7 Amygdalin	A8 D-Arabinose	A9 L-Arabinose	A10 D-Arabitol	A11 Arbutin	A12 D-Cellobiose	B1 a- Cyclodextrin	B2 b-Cyclodextrin	B3 Dextrin	B4 i-Erythritol	B5 D-Fructose	B6 L-Fucose	B7 D-Galactose	B8 D-Galacturonic Acid	B9 Gentibiose	B10 D-Gluconic Acid	B11 D-Glucosamine	B12 a-D-Glucose	C1 Glucose-1-Phophate	C2 Glucuronamide	C3 D-Glucuronic Acid	C4 Glycerol	C5 Glycogen	C6 m-Inositol	C7 2-Keto-D-Gluconic Acid	C8 a-D-Lactose	C9 Lactulose	C10 Maltilol	C11 Maltose	C12 Maltotriose	D1 D-Mannitol	D2 D-Mannose	D3 D-Melezitose	D4 D-Melibiose	D5 a-Methyl-D-Galactoside	D6 b-Methyl-D-Galactoside	D7 a-Methyl-D-Glucoside	D8 b-Methyl-D-Glucoside	D9 Palatinose	D10 D-Psicose	D11 D-Raffinose
0	1a	1	0.125	0.122	0.121	0.117	0.124	0.126	0.147	0.141	0.142	0.152	0.123	0.121	0.282	0.298	0.235	0.139	0.144	0.204	0.216	0.212	0.208	0.194	0.116	0.128	0.117	0.263	0.219	0.206	0.264	0.242	0.268	0.243	0.184	0.138	0.2	0.119	0.119	0.18	0.123	0.197	0.201	0.18	0.224	0.211	0.247	0.214	0.231
0	1a	1	0.118	0.109	0.11	0.12	0.161	0.142	0.253	0.147	0.197	0.223	0.119	0.111	0.3	0.254	0.217	0.138	0.135	0.141	0.141	0.22	0.146	0.139	0.119	0.155	0.111	0.144	0.148	0.133	0.22	0.14	0.21	0.163	0.138	0.137	0.145	0.133	0.119	0.124	0.119	0.142	0.162	0.141	0.189	0.18	0.159	0.148	0.153
24	1a	1	0.184	0.168	0.186	0.287	0.209	0.248	0.242	0.208	0.267	0.225	0.277	0.243	0.542	0.205	0.374	0.266	0.295	0.195	0.22	0.202	0.24	0.254	0.196	0.303	0.203	0.193	0.24	0.277	0.323	0.245	0.294	0.212	0.207	0.219	0.271	0.246	0.228	0.319	0.306	0.263	0.265	0.267	0.263	0.287	0.289	0.268	0.304
24	1a	1	0.185	0.172	0.194	0.313	0.231	0.261	0.246	0.222	0.281	0.23	0.299	0.248	0.578	0.205	0.444	0.302	0.373	0.234	0.235	0.311	0.255	0.289	0.259	0.31	0.218	0.228	0.303	0.351	0.417	0.282	0.398	0.275	0.255	0.279	0.313	0.251	0.228	0.402	0.44	0.376	0.389	0.382	0.327	0.403	0.334	0.348	0.373
48	1a	1	0.196	0.307	0.207	0.985	0.247	0.816	0.755	0.283	0.694	0.502	0.692	0.594	0.529	0.42	0.668	0.595	0.89	0.231	0.467	0.298	0.496	0.678	0.288	0.912	0.305	0.189	0.379	0.588	0.565	0.554	0.635	0.311	0.305	0.355	0.911	0.765	0.426	0.952	0.502	0.289	0.269	0.289	0.393	0.556	0.806	0.335	0.518
48	1a	1	0.197	0.31	0.207	1.01	0.27	0.829	0.775	0.281	0.707	0.508	0.696	0.598	0.529	0.442	0.774	0.719	0.969	0.351	0.538	0.451	0.581	0.781	0.371	0.916	0.304	0.22	0.518	0.75	0.708	0.678	0.79	0.427	0.406	0.466	0.931	0.776	0.43	1.024	0.667	0.456	0.447	0.452	0.436	0.707	0.911	0.477	0.638
72	1a	1	0.199	0.382	0.215	1.652	0.23	1.12	1.458	0.349	1.095	0.866	0.817	0.863	0.592	0.462	0.762	1.225	1.375	0.269	0.9	0.785	0.847	0.999	0.351	0.947	0.375	0.195	0.456	1.303	0.682	1.162	0.723	0.442	0.397	0.481	1.177	0.976	0.664	1.347	0.749	0.332	0.305	0.336	0.543	0.987	1.087	0.408	0.544
72	1a	1	0.197	0.381	0.215	1.649	0.224	1.118	1.456	0.346	1.094	0.866	0.816	0.863	0.588	0.462	0.773	1.233	1.376	0.28	0.906	0.795	0.853	1.006	0.357	0.951	0.381	0.205	0.479	1.323	0.706	1.184	0.748	0.464	0.418	0.5	1.185	0.985	0.673	1.366	0.778	0.359	0.333	0.364	0.56	1.011	1.108	0.434	0.567
72	1a	1	0.2	0.382	0.206	1.65	0.222	1.117	1.458	0.345	1.096	0.866	0.82	0.864	0.587	0.446	0.804	1.276	1.387	0.322	0.926	0.85	0.867	1.025	0.325	0.953	0.383	0.205	0.525	1.368	0.763	1.237	0.812	0.52	0.47	0.558	1.183	0.988	0.666	1.36	0.832	0.419	0.396	0.432	0.572	1.072	1.156	0.5	0.557
96	1a	1	0.191	0.438	0.211	1.657	0.229	1.127	1.662	0.397	1.144	0.879	0.827	0.837	0.598	0.468	0.779	1.474	1.35	0.269	0.889	0.879	0.9	1.058	0.403	0.903	0.446	0.206	0.506	1.579	0.715	1.465	0.752	0.542	0.465	0.685	1.153	0.943	0.672	1.306	0.787	0.39	0.323	0.362	0.633	1.243	1.12	0.418	0.568
96	1a	1	0.194	0.431	0.2	1.652	0.213	1.131	1.663	0.391	1.142	0.881	0.828	0.838	0.59	0.47	0.849	1.534	1.394	0.357	0.944	0.967	0.943	1.102	0.399	0.906	0.444	0.223	0.6	1.646	0.808	1.536	0.856	0.643	0.564	0.79	1.147	0.946	0.659	1.344	0.875	0.485	0.424	0.476	0.668	1.331	1.212	0.537	0.614
168	1a	1	0.165	0.553	0.195	1.416	0.181	1.151	1.369	0.482	1.062	0.852	0.872	0.681	0.517	0.45	0.737	1.54	1.221	0.256	0.814	0.765	0.82	0.913	0.47	0.822	0.406	0.199	0.644	1.558	0.608	1.462	0.639	0.605	0.517	0.806	1.087	0.855	0.602	1.227	0.739	0.539	0.325	0.356	0.607	1.245	1.132	0.394	0.572
168	1a	1	0.167	0.552	0.192	1.416	0.177	1.156	1.374	0.479	1.062	0.855	0.874	0.676	0.513	0.462	0.842	1.627	1.292	0.392	0.897	0.89	0.871	0.954	0.469	0.826	0.409	0.267	0.771	1.652	0.737	1.568	0.776	0.744	0.652	0.928	1.081	0.857	0.597	1.306	0.86	0.669	0.459	0.506	0.651	1.351	1.263	0.555	0.655
192	1a	1	0.159	0.522	0.206	1.394	0.178	1.146	1.29	0.504	1.057	0.856	0.925	0.654	0.497	0.493	0.788	1.567	1.233	0.334	0.824	0.763	0.839	0.911	0.51	0.814	0.391	0.274	0.775	1.554	0.64	1.49	0.658	0.635	0.56	0.837	1.09	0.837	0.594	1.246	0.762	0.63	0.366	0.395	0.611	1.254	1.179	0.431	0.605
192	1a	1	0.161	0.53	0.192	1.392	0.172	1.147	1.298	0.494	1.041	0.859	0.919	0.644	0.486	0.484	0.858	1.629	1.278	0.43	0.892	0.867	0.858	0.918	0.472	0.816	0.403	0.344	0.861	1.627	0.729	1.569	0.755	0.74	0.657	0.925	1.053	0.833	0.587	1.308	0.86	0.725	0.458	0.504	0.647	1.336	1.274	0.55	0.637
216	1a	1	0.155	0.499	0.19	1.377	0.2	1.142	1.25	0.504	1.021	0.858	0.971	0.626	0.469	0.484	0.772	1.54	1.189	0.326	0.8	0.716	0.792	0.845	0.482	0.797	0.374	0.23	0.746	1.523	0.593	1.472	0.606	0.587	0.528	0.78	1.038	0.808	0.611	1.215	0.739	0.629	0.339	0.351	0.597	1.22	1.145	0.373	0.547
216	1a	1	0.155	0.498	0.19	1.374	0.202	1.145	1.261	0.504	1.024	0.856	0.974	0.626	0.47	0.469	0.793	1.572	1.201	0.384	0.82	0.785	0.797	0.832	0.469	0.8	0.398	0.212	0.816	1.571	0.662	1.529	0.679	0.662	0.599	0.837	1.033	0.811	0.598	1.224	0.808	0.709	0.416	0.433	0.608	1.277	1.215	0.462	0.547
0	1b	1	0.121	0.123	0.122	0.117	0.125	0.123	0.126	0.147	0.139	0.141	0.124	0.115	0.292	0.264	0.211	0.132	0.121	0.126	0.119	0.123	0.117	0.127	0.135	0.121	0.123	0.124	0.132	0.14	0.131	0.121	0.119	0.117	0.121	0.119	0.172	0.119	0.119	0.127	0.13	0.118	0.119	0.126	0.135	0.128	0.135	0.14	0.136
0	1b	1	0.124	0.128	0.126	0.119	0.127	0.128	0.127	0.149	0.144	0.147	0.126	0.117	0.32	0.255	0.213	0.134	0.124	0.128	0.122	0.124	0.119	0.131	0.138	0.124	0.126	0.125	0.134	0.137	0.133	0.122	0.122	0.118	0.122	0.121	0.174	0.121	0.12	0.131	0.131	0.119	0.12	0.129	0.139	0.129	0.137	0.141	0.138
24	1b	1	0.188	0.176	0.22	0.286	0.24	0.269	0.256	0.275	0.288	0.253	0.303	0.251	0.564	0.259	0.416	0.303	0.317	0.234	0.275	0.191	0.298	0.304	0.228	0.279	0.242	0.189	0.279	0.305	0.341	0.276	0.314	0.252	0.254	0.24	0.352	0.27	0.239	0.324	0.309	0.267	0.248	0.267	0.289	0.276	0.327	0.313	0.323
24	1b	1	0.187	0.164	0.2	0.257	0.211	0.244	0.23	0.241	0.263	0.228	0.284	0.251	0.555	0.287	0.478	0.349	0.375	0.278	0.324	0.202	0.333	0.344	0.184	0.26	0.22	0.225	0.342	0.363	0.409	0.334	0.377	0.293	0.294	0.28	0.394	0.253	0.23	0.376	0.371	0.325	0.302	0.319	0.343	0.303	0.384	0.368	0.365
24	1b	1	0.187	0.164	0.2	0.257	0.211	0.244	0.23	0.241	0.263	0.228	0.284	0.251	0.555	0.287	0.478	0.349	0.375	0.278	0.324	0.202	0.333	0.344	0.184	0.26	0.22	0.225	0.342	0.363	0.409	0.334	0.377	0.293	0.294	0.28	0.394	0.253	0.23	0.376	0.371	0.325	0.302	0.319	0.343	0.303	0.384	0.368	0.365
24	1b	1	0.187	0.164	0.2	0.257	0.211	0.244	0.23	0.241	0.263	0.228	0.284	0.251	0.555	0.287	0.478	0.349	0.375	0.278	0.324	0.202	0.333	0.344	0.184	0.26	0.22	0.225	0.342	0.363	0.409	0.334	0.377	0.293	0.294	0.28	0.394	0.253	0.23	0.376	0.371	0.325	0.302	0.319	0.343	0.303	0.384	0.368	0.365
48	1b	1	0.213	0.302	0.259	0.911	0.308	0.889	0.711	0.353	0.722	0.565	0.699	0.634	0.567	0.461	0.804	0.661	1.087	0.269	0.465	0.322	0.636	0.76	0.335	0.89	0.399	0.245	0.447	0.685	0.732	0.594	0.741	0.362	0.356	0.361	1.098	0.902	0.435	1.021	0.563	0.323	0.306	0.325	0.419	0.625	0.974	0.401	0.62
48	1b	1	0.213	0.281	0.223	0.901	0.287	0.87	0.695	0.312	0.692	0.525	0.674	0.638	0.551	0.512	0.876	0.751	1.166	0.35	0.55	0.36	0.704	0.823	0.39	0.875	0.366	0.308	0.541	0.782	0.82	0.686	0.826	0.437	0.431	0.433	1.173	0.901	0.412	1.099	0.654	0.417	0.398	0.409	0.507	0.68	1.05	0.486	0.691
72	1b	1	0.208	0.395	0.303	1.712	0.344	1.376	1.517	0.447	1.263	0.989	0.842	0.93	0.634	0.529	0.931	1.432	1.508	0.308	0.934	0.806	0.858	1.131	0.431	0.968	0.493	0.296	0.602	1.723	1.011	1.264	0.855	0.492	0.451	0.472	1.526	1.21	0.662	1.35	0.773	0.405	0.355	0.373	0.567	1.129	1.402	0.48	0.671
72	1b	1	0.209	0.355	0.232	1.709	0.372	1.346	1.491	0.448	1.244	0.949	0.817	0.935	0.611	0.597	1.003	1.505	1.565	0.402	1.016	0.858	0.931	1.198	0.512	0.959	0.439	0.385	0.698	1.785	1.095	1.352	0.93	0.587	0.543	0.558	1.583	1.201	0.623	1.413	0.872	0.515	0.467	0.479	0.676	1.199	1.473	0.584	0.765
96	1b	1	0.201	0.385	0.277	1.645	0.304	1.385	1.726	0.469	1.275	1.046	0.833	0.935	0.625	0.471	0.911	1.696	1.425	0.25	0.904	0.82	0.813	1.098	0.433	0.92	0.531	0.235	0.597	1.954	1.012	1.587	0.823	0.537	0.466	0.53	1.461	1.169	0.661	1.278	0.739	0.411	0.32	0.339	0.616	1.362	1.407	0.439	0.639
96	1b	1	0.201	0.374	0.246	1.647	0.359	1.371	1.713	0.509	1.271	1.027	0.82	0.938	0.613	0.562	0.996	1.761	1.502	0.365	1	0.894	0.903	1.179	0.541	0.907	0.499	0.348	0.697	1.991	1.109	1.653	0.904	0.648	0.579	0.633	1.527	1.162	0.634	1.359	0.846	0.526	0.44	0.453	0.73	1.429	1.476	0.551	0.741
168	1b	1	0.178	0.457	0.278	1.425	0.265	1.453	1.429	0.563	1.173	0.984	0.868	0.837	0.542	0.477	0.897	1.643	1.34	0.228	0.83	0.712	0.726	0.909	0.471	0.813	0.482	0.209	0.783	1.877	0.868	1.56	0.678	0.55	0.517	0.659	1.34	1.071	0.596	1.194	0.685	0.487	0.365	0.34	0.592	1.368	1.383	0.399	0.653
168	1b	1	0.178	0.457	0.259	1.407	0.243	1.434	1.427	0.544	1.161	0.968	0.865	0.841	0.538	0.534	0.974	1.711	1.415	0.33	0.919	0.78	0.813	0.983	0.556	0.815	0.46	0.31	0.89	1.918	0.96	1.627	0.749	0.651	0.617	0.75	1.409	1.069	0.587	1.274	0.79	0.595	0.484	0.451	0.713	1.433	1.459	0.514	0.753
192	1b	1	0.17	0.443	0.278	1.389	0.248	1.434	1.362	0.58	1.153	0.978	0.918	0.866	0.523	0.486	0.884	1.619	1.314	0.213	0.813	0.69	0.705	0.876	0.479	0.802	0.455	0.194	0.82	1.848	0.842	1.549	0.643	0.519	0.507	0.641	1.32	1.055	0.577	1.165	0.67	0.492	0.365	0.33	0.572	1.358	1.371	0.386	0.667
192	1b	1	0.171	0.444	0.258	1.39	0.223	1.417	1.362	0.555	1.137	0.962	0.91	0.868	0.523	0.461	0.94	1.667	1.372	0.285	0.881	0.727	0.763	0.913	0.47	0.798	0.442	0.248	0.906	1.882	0.914	1.607	0.707	0.603	0.589	0.711	1.359	1.051	0.574	1.222	0.761	0.587	0.466	0.424	0.674	1.414	1.434	0.476	0.723
216	1b	1	0.164	0.417	0.305	1.414	0.276	1.453	1.339	0.636	1.156	0.988	0.985	0.902	0.516	0.521	0.909	1.635	1.332	0.252	0.843	0.721	0.735	0.906	0.542	0.795	0.47	0.237	0.837	1.853	0.861	1.571	0.669	0.558	0.555	0.67	1.337	1.052	0.589	1.185	0.701	0.543	0.418	0.37	0.61	1.389	1.391	0.427	0.727
216	1b	1	0.164	0.417	0.261	1.387	0.327	1.445	1.319	0.689	1.16	0.955	0.97	0.904	0.507	0.607	0.991	1.701	1.405	0.351	0.929	0.791	0.822	0.988	0.634	0.779	0.433	0.346	0.935	1.896	0.947	1.63	0.741	0.654	0.65	0.756	1.404	1.033	0.561	1.268	0.803	0.642	0.523	0.469	0.71	1.454	1.459	0.529	0.818
0	1c	1	0.125	0.132	0.125	0.122	0.128	0.129	0.143	0.135	0.139	0.128	0.137	0.119	0.327	0.187	0.236	0.124	0.114	0.126	0.139	0.115	0.119	0.119	0.118	0.118	0.119	0.118	0.114	0.12	0.14	0.119	0.127	0.123	0.121	0.121	0.117	0.117	0.117	0.12	0.113	0.116	0.113	0.117	0.121	0.126	0.123	0.121	0.121
0	1c	1	0.127	0.137	0.126	0.123	0.129	0.132	0.145	0.137	0.141	0.132	0.138	0.12	0.347	0.18	0.222	0.125	0.115	0.129	0.142	0.116	0.121	0.12	0.119	0.12	0.12	0.116	0.114	0.12	0.141	0.12	0.129	0.122	0.121	0.122	0.118	0.119	0.118	0.122	0.115	0.116	0.113	0.119	0.122	0.127	0.125	0.122	0.122
24	1c	1	0.197	0.169	0.206	0.261	0.225	0.26	0.256	0.247	0.275	0.241	0.298	0.264	0.577	0.207	0.414	0.29	0.286	0.21	0.262	0.159	0.267	0.287	0.186	0.293	0.229	0.153	0.234	0.281	0.326	0.257	0.308	0.216	0.221	0.224	0.284	0.26	0.232	0.284	0.253	0.231	0.208	0.239	0.265	0.263	0.295	0.261	0.285
24	1c	1	0.198	0.169	0.206	0.263	0.225	0.262	0.257	0.247	0.278	0.243	0.301	0.267	0.576	0.196	0.402	0.275	0.278	0.198	0.251	0.149	0.26	0.28	0.182	0.3	0.234	0.138	0.226	0.277	0.323	0.252	0.302	0.21	0.217	0.221	0.281	0.264	0.235	0.276	0.248	0.224	0.202	0.233	0.26	0.26	0.293	0.258	0.284
24	1c	1	0.198	0.169	0.206	0.263	0.225	0.262	0.257	0.247	0.278	0.243	0.301	0.267	0.576	0.196	0.402	0.275	0.278	0.198	0.251	0.149	0.26	0.28	0.182	0.3	0.234	0.138	0.226	0.277	0.323	0.252	0.302	0.21	0.217	0.221	0.281	0.264	0.235	0.276	0.248	0.224	0.202	0.233	0.26	0.26	0.293	0.258	0.284
48	1c	1	0.219	0.267	0.229	0.881	0.256	0.883	0.674	0.299	0.737	0.53	0.633	0.65	0.583	0.415	0.735	0.643	1.062	0.229	0.467	0.281	0.581	0.701	0.287	0.881	0.362	0.227	0.401	0.643	0.645	0.622	0.694	0.304	0.32	0.356	1.006	0.863	0.413	1.078	0.51	0.287	0.254	0.292	0.399	0.623	0.877	0.347	0.564
48	1c	1	0.225	0.273	0.234	0.909	0.261	0.899	0.698	0.305	0.753	0.543	0.645	0.664	0.586	0.41	0.727	0.637	1.074	0.215	0.455	0.271	0.575	0.697	0.281	0.884	0.371	0.209	0.387	0.635	0.634	0.619	0.678	0.291	0.308	0.343	1.007	0.88	0.419	1.08	0.503	0.274	0.243	0.279	0.387	0.621	0.88	0.338	0.558
72	1c	1	0.214	0.332	0.239	1.584	0.264	1.252	1.462	0.386	1.193	0.911	0.748	0.948	0.648	0.461	0.809	1.464	1.414	0.254	0.857	0.769	0.791	1.095	0.357	0.913	0.433	0.255	0.534	1.65	0.819	1.365	0.779	0.415	0.396	0.457	1.345	1.128	0.616	1.342	0.725	0.383	0.279	0.326	0.532	1.173	1.386	0.4	0.599
72	1c	1	0.214	0.329	0.232	1.589	0.258	1.257	1.474	0.378	1.195	0.914	0.752	0.956	0.644	0.429	0.844	1.506	1.434	0.288	0.908	0.784	0.829	1.088	0.34	0.921	0.425	0.269	0.593	1.689	0.874	1.418	0.827	0.463	0.447	0.503	1.34	1.138	0.622	1.358	0.791	0.454	0.337	0.378	0.599	1.216	1.423	0.451	0.603
96	1c	1	0.209	0.348	0.246	1.487	0.257	1.333	1.591	0.433	1.215	0.936	0.752	0.972	0.651	0.443	0.807	1.709	1.335	0.232	0.848	0.798	0.789	1.075	0.401	0.91	0.484	0.241	0.586	1.813	0.846	1.605	0.764	0.486	0.44	0.542	1.298	1.098	0.613	1.302	0.721	0.458	0.28	0.328	0.596	1.412	1.398	0.392	0.607
96	1c	1	0.209	0.346	0.238	1.485	0.25	1.332	1.592	0.428	1.21	0.933	0.754	0.969	0.647	0.422	0.791	1.699	1.325	0.218	0.835	0.784	0.777	1.055	0.384	0.908	0.477	0.221	0.564	1.801	0.835	1.596	0.752	0.479	0.433	0.533	1.285	1.093	0.609	1.284	0.703	0.443	0.266	0.316	0.588	1.403	1.387	0.379	0.593
168	1c	1	0.191	0.382	0.248	1.257	0.225	1.343	1.27	0.522	1.145	0.895	0.789	0.814	0.559	0.514	0.792	1.674	1.277	0.275	0.778	0.703	0.748	0.912	0.448	0.856	0.464	0.235	0.778	1.725	0.744	1.568	0.673	0.545	0.519	0.657	1.192	1.004	0.55	1.219	0.682	0.742	0.314	0.342	0.578	1.395	1.33	0.371	0.602
168	1c	1	0.19	0.377	0.244	1.26	0.223	1.345	1.269	0.521	1.14	0.894	0.788	0.81	0.559	0.497	0.774	1.657	1.264	0.254	0.751	0.677	0.728	0.887	0.426	0.855	0.459	0.211	0.753	1.714	0.723	1.553	0.65	0.526	0.501	0.637	1.174	1.003	0.548	1.2	0.66	0.721	0.294	0.322	0.559	1.383	1.313	0.352	0.578
192	1c	1	0.184	0.349	0.242	1.218	0.215	1.334	1.237	0.531	1.119	0.879	0.819	0.767	0.547	0.529	0.785	1.654	1.247	0.315	0.741	0.662	0.721	0.867	0.441	0.838	0.447	0.214	0.768	1.701	0.706	1.566	0.633	0.517	0.499	0.63	1.148	0.983	0.54	1.179	0.659	0.781	0.306	0.327	0.559	1.381	1.308	0.345	0.573
192	1c	1	0.185	0.353	0.243	1.217	0.215	1.329	1.24	0.532	1.119	0.88	0.82	0.77	0.546	0.524	0.774	1.646	1.244	0.307	0.736	0.656	0.713	0.861	0.441	0.841	0.44	0.202	0.749	1.697	0.693	1.554	0.619	0.509	0.491	0.624	1.144	0.987	0.535	1.174	0.651	0.765	0.294	0.317	0.548	1.373	1.297	0.336	0.578
216	1c	1	0.177	0.334	0.241	1.182	0.209	1.341	1.223	0.536	1.105	0.867	0.869	0.728	0.54	0.531	0.78	1.645	1.239	0.375	0.738	0.664	0.719	0.863	0.462	0.821	0.427	0.217	0.749	1.69	0.688	1.579	0.634	0.52	0.506	0.63	1.14	0.97	0.526	1.174	0.66	0.815	0.318	0.336	0.56	1.387	1.31	0.35	0.594
216	1c	1	0.177	0.336	0.241	1.191	0.209	1.344	1.226	0.535	1.104	0.867	0.869	0.728	0.538	0.526	0.771	1.639	1.236	0.37	0.734	0.656	0.712	0.854	0.453	0.823	0.427	0.203	0.741	1.686	0.68	1.573	0.625	0.514	0.501	0.622	1.135	0.97	0.524	1.165	0.65	0.796	0.311	0.329	0.554	1.382	1.304	0.343	0.585
0	2a	2	0.126	0.12	0.121	0.133	0.118	0.124	0.154	0.118	0.137	0.116	0.127	0.115	0.278	0.199	0.201	0.115	0.11	0.123	0.124	0.116	0.117	0.122	0.114	0.112	0.124	0.124	0.12	0.117	0.14	0.12	0.126	0.117	0.12	0.127	0.117	0.113	0.113	0.125	0.12	0.114	0.127	0.121	0.116	0.11	0.12	0.111	0.109
0	2a	2	0.127	0.121	0.122	0.131	0.119	0.127	0.156	0.119	0.14	0.116	0.128	0.117	0.301	0.191	0.197	0.117	0.111	0.125	0.126	0.116	0.118	0.125	0.115	0.115	0.125	0.125	0.122	0.118	0.143	0.122	0.134	0.118	0.12	0.131	0.119	0.114	0.114	0.127	0.122	0.114	0.124	0.121	0.117	0.112	0.122	0.112	0.11
24	2a	2	0.193	0.196	0.254	0.319	0.231	0.271	0.246	0.251	0.302	0.29	0.31	0.24	0.534	0.268	0.411	0.356	0.308	0.279	0.282	0.211	0.32	0.342	0.248	0.266	0.28	0.24	0.316	0.335	0.372	0.313	0.336	0.288	0.297	0.275	0.33	0.249	0.262	0.353	0.342	0.312	0.304	0.315	0.301	0.305	0.345	0.304	0.328
24	2a	2	0.189	0.165	0.281	0.37	0.264	0.294	0.261	0.299	0.344	0.327	0.333	0.233	0.502	0.36	0.514	0.477	0.403	0.379	0.374	0.299	0.426	0.453	0.341	0.269	0.283	0.343	0.431	0.455	0.5	0.425	0.451	0.4	0.408	0.382	0.43	0.264	0.264	0.461	0.464	0.446	0.436	0.434	0.42	0.421	0.461	0.414	0.446
48	2a	2	0.213	0.305	0.274	0.738	0.27	0.79	0.626	0.342	0.647	0.536	0.569	0.557	0.563	0.474	0.672	0.596	0.738	0.299	0.409	0.312	0.601	0.685	0.32	0.735	0.385	0.29	0.446	0.578	0.597	0.581	0.653	0.375	0.359	0.372	0.939	0.723	0.396	0.889	0.525	0.337	0.316	0.344	0.403	0.594	0.851	0.364	0.528
48	2a	2	0.215	0.285	0.331	0.83	0.343	0.855	0.688	0.425	0.731	0.619	0.613	0.549	0.535	0.573	0.789	0.736	0.859	0.429	0.537	0.437	0.728	0.821	0.439	0.73	0.389	0.42	0.578	0.718	0.727	0.715	0.794	0.515	0.494	0.501	1.048	0.747	0.405	1.004	0.662	0.488	0.468	0.482	0.54	0.729	0.976	0.501	0.657
72	2a	2	0.205	0.353	0.297	1.591	0.285	1.197	1.289	0.423	1.185	0.908	0.694	0.759	0.595	0.528	0.741	1.221	1.116	0.321	0.752	0.652	0.806	1.146	0.377	0.797	0.446	0.332	0.549	1.444	0.756	1.27	0.744	0.503	0.451	0.48	1.21	0.966	0.563	1.188	0.669	0.431	0.361	0.389	0.605	1.114	1.256	0.454	0.578
72	2a	2	0.204	0.306	0.254	1.579	0.284	1.197	1.293	0.443	1.212	0.908	0.651	0.761	0.588	0.583	0.812	1.3	1.18	0.385	0.84	0.721	0.884	1.218	0.451	0.785	0.404	0.415	0.629	1.523	0.817	1.333	0.818	0.585	0.524	0.562	1.271	0.961	0.515	1.252	0.75	0.517	0.457	0.477	0.687	1.2	1.33	0.549	0.668
96	2a	2	0.196	0.354	0.303	1.492	0.272	1.248	1.621	0.444	1.251	1.003	0.672	0.77	0.596	0.528	0.745	1.582	1.103	0.285	0.819	0.685	0.789	1.164	0.402	0.76	0.532	0.303	0.541	1.821	0.754	1.587	0.682	0.567	0.458	0.503	1.171	0.96	0.644	1.166	0.653	0.438	0.325	0.382	0.708	1.37	1.243	0.404	0.545
96	2a	2	0.196	0.327	0.312	1.514	0.316	1.288	1.649	0.509	1.309	1.043	0.671	0.77	0.568	0.601	0.833	1.654	1.189	0.369	0.914	0.77	0.886	1.248	0.501	0.753	0.475	0.418	0.644	1.854	0.825	1.641	0.776	0.668	0.555	0.608	1.252	0.954	0.592	1.234	0.742	0.537	0.441	0.483	0.797	1.449	1.327	0.521	0.66
168	2a	2	0.172	0.358	0.347	1.313	0.251	1.238	1.399	0.536	1.187	0.916	0.712	0.583	0.551	0.515	0.712	1.568	1.026	0.269	0.758	0.624	0.722	0.998	0.463	0.713	0.51	0.268	0.613	1.714	0.661	1.566	0.613	0.651	0.548	0.595	1.104	0.911	0.539	1.084	0.589	0.581	0.333	0.414	0.697	1.372	1.21	0.387	0.53
168	2a	2	0.172	0.354	0.395	1.378	0.338	1.304	1.463	0.639	1.259	0.996	0.719	0.582	0.547	0.619	0.824	1.657	1.142	0.378	0.877	0.735	0.839	1.116	0.581	0.7	0.468	0.411	0.738	1.752	0.764	1.639	0.722	0.769	0.66	0.718	1.212	0.892	0.487	1.179	0.71	0.698	0.472	0.538	0.816	1.464	1.312	0.528	0.672
192	2a	2	0.166	0.344	0.384	1.324	0.27	1.241	1.374	0.572	1.203	0.927	0.756	0.574	0.558	0.549	0.729	1.575	1.043	0.28	0.771	0.64	0.733	0.988	0.48	0.701	0.545	0.3	0.665	1.69	0.669	1.577	0.626	0.672	0.571	0.598	1.097	0.899	0.574	1.089	0.607	0.626	0.352	0.432	0.703	1.373	1.215	0.399	0.541
192	2a	2	0.166	0.339	0.384	1.347	0.314	1.267	1.41	0.632	1.246	0.967	0.74	0.571	0.547	0.612	0.806	1.636	1.115	0.352	0.854	0.712	0.811	1.061	0.559	0.674	0.463	0.386	0.751	1.737	0.738	1.634	0.704	0.748	0.651	0.684	1.174	0.872	0.534	1.166	0.694	0.711	0.444	0.516	0.774	1.443	1.29	0.5	0.638
216	2a	2	0.159	0.328	0.326	1.267	0.223	1.195	1.307	0.53	1.162	0.86	0.726	0.564	0.541	0.521	0.695	1.534	0.993	0.233	0.707	0.587	0.671	0.915	0.435	0.675	0.449	0.244	0.627	1.645	0.623	1.544	0.58	0.63	0.532	0.542	1.051	0.871	0.47	1.046	0.561	0.61	0.305	0.385	0.653	1.327	1.173	0.348	0.509
216	2a	2	0.159	0.325	0.337	1.292	0.277	1.227	1.344	0.602	1.212	0.907	0.715	0.564	0.54	0.597	0.775	1.6	1.076	0.31	0.794	0.665	0.756	0.997	0.523	0.663	0.443	0.337	0.713	1.702	0.693	1.599	0.663	0.709	0.612	0.626	1.131	0.853	0.457	1.117	0.65	0.692	0.395	0.471	0.725	1.397	1.249	0.445	0.599
0	2b	2	0.108	0.114	0.115	0.122	0.113	0.117	0.129	0.116	0.141	0.105	0.123	0.105	0.273	0.189	0.201	0.13	0.107	0.114	0.113	0.134	0.167	0.113	0.109	0.104	0.111	0.114	0.115	0.137	0.145	0.128	0.121	0.116	0.111	0.112	0.11	0.116	0.11	0.112	0.112	0.109	0.11	0.114	0.107	0.113	0.111	0.11	0.109
0	2b	2	0.109	0.114	0.117	0.123	0.114	0.118	0.129	0.121	0.141	0.106	0.125	0.107	0.298	0.186	0.201	0.134	0.108	0.113	0.117	0.139	0.175	0.114	0.11	0.105	0.113	0.115	0.116	0.138	0.151	0.13	0.123	0.117	0.113	0.114	0.111	0.119	0.11	0.115	0.114	0.111	0.112	0.117	0.109	0.114	0.113	0.111	0.11
24	2b	2	0.183	0.171	0.182	0.255	0.198	0.248	0.203	0.218	0.261	0.208	0.269	0.221	0.512	0.202	0.342	0.277	0.26	0.197	0.23	0.205	0.32	0.262	0.162	0.248	0.2	0.157	0.262	0.273	0.318	0.25	0.258	0.213	0.201	0.199	0.255	0.24	0.203	0.285	0.255	0.215	0.21	0.234	0.224	0.25	0.267	0.241	0.259
24	2b	2	0.184	0.169	0.18	0.253	0.198	0.248	0.206	0.219	0.26	0.211	0.271	0.224	0.508	0.202	0.358	0.293	0.283	0.205	0.236	0.247	0.384	0.268	0.159	0.252	0.198	0.156	0.314	0.323	0.385	0.285	0.311	0.263	0.235	0.233	0.266	0.244	0.207	0.31	0.311	0.271	0.263	0.293	0.276	0.3	0.322	0.292	0.268
48	2b	2	0.2	0.27	0.2	0.945	0.243	0.912	0.593	0.293	0.695	0.49	0.65	0.534	0.501	0.409	0.643	0.58	0.994	0.231	0.415	0.319	0.628	0.673	0.267	0.872	0.337	0.208	0.424	0.557	0.654	0.562	0.653	0.317	0.286	0.321	0.957	0.832	0.408	1.009	0.541	0.268	0.251	0.289	0.369	0.572	0.867	0.316	0.527
48	2b	2	0.202	0.272	0.199	0.97	0.24	0.925	0.613	0.29	0.704	0.496	0.657	0.543	0.505	0.424	0.683	0.634	1.057	0.297	0.48	0.372	0.697	0.739	0.277	0.887	0.349	0.239	0.513	0.65	0.735	0.646	0.74	0.408	0.364	0.398	1.03	0.859	0.424	1.075	0.627	0.363	0.346	0.386	0.46	0.659	0.96	0.405	0.581
72	2b	2	0.19	0.332	0.205	1.678	0.245	1.294	1.445	0.353	1.256	0.897	0.806	0.787	0.561	0.461	0.706	1.302	1.321	0.221	0.785	0.697	0.796	1.027	0.336	0.929	0.413	0.219	0.502	1.487	0.82	1.235	0.692	0.407	0.341	0.408	1.326	1.13	0.645	1.394	0.802	0.313	0.244	0.294	0.559	1.023	1.343	0.346	0.546
72	2b	2	0.192	0.333	0.202	1.679	0.242	1.301	1.46	0.353	1.254	0.906	0.815	0.8	0.564	0.533	0.792	1.369	1.384	0.32	0.873	0.776	0.87	1.095	0.355	0.94	0.412	0.322	0.613	1.566	0.908	1.322	0.797	0.511	0.434	0.507	1.394	1.144	0.656	1.466	0.909	0.433	0.363	0.412	0.675	1.122	1.424	0.452	0.638
96	2b	2	0.183	0.368	0.215	1.618	0.241	1.386	1.631	0.405	1.284	0.978	0.808	0.842	0.583	0.484	0.723	1.617	1.275	0.225	0.776	0.766	0.796	1.009	0.398	0.897	0.487	0.222	0.548	1.703	0.841	1.537	0.677	0.501	0.409	0.518	1.286	1.113	0.657	1.358	0.827	0.389	0.266	0.316	0.735	1.272	1.383	0.354	0.562
96	2b	2	0.182	0.365	0.207	1.612	0.232	1.384	1.634	0.4	1.279	0.976	0.808	0.84	0.574	0.552	0.806	1.664	1.341	0.326	0.86	0.841	0.877	1.086	0.466	0.9	0.473	0.325	0.653	1.761	0.925	1.606	0.787	0.605	0.502	0.62	1.365	1.116	0.656	1.426	0.922	0.504	0.38	0.431	0.84	1.356	1.456	0.453	0.657
168	2b	2	0.16	0.458	0.226	1.412	0.212	1.43	1.315	0.558	1.232	0.938	0.829	0.681	0.483	0.498	0.687	1.591	1.207	0.212	0.717	0.671	0.734	0.847	0.465	0.822	0.436	0.205	0.658	1.624	0.723	1.525	0.585	0.657	0.481	0.652	1.179	1.044	0.669	1.281	0.774	0.54	0.293	0.324	0.705	1.265	1.355	0.331	0.554
168	2b	2	0.16	0.457	0.217	1.405	0.205	1.433	1.314	0.552	1.227	0.941	0.824	0.679	0.479	0.513	0.775	1.647	1.291	0.326	0.82	0.757	0.825	0.944	0.47	0.827	0.431	0.291	0.774	1.681	0.814	1.605	0.713	0.767	0.588	0.765	1.266	1.052	0.663	1.361	0.894	0.666	0.431	0.458	0.836	1.37	1.448	0.453	0.652
192	2b	2	0.154	0.455	0.236	1.376	0.202	1.422	1.262	0.621	1.221	0.923	0.852	0.634	0.468	0.514	0.678	1.581	1.19	0.207	0.706	0.652	0.719	0.824	0.478	0.801	0.42	0.198	0.727	1.599	0.699	1.519	0.568	0.741	0.481	0.643	1.148	1.022	0.665	1.26	0.769	0.541	0.304	0.328	0.703	1.269	1.352	0.333	0.551
192	2b	2	0.154	0.452	0.236	1.375	0.198	1.421	1.259	0.615	1.213	0.926	0.853	0.634	0.468	0.499	0.702	1.616	1.239	0.267	0.755	0.691	0.757	0.848	0.46	0.805	0.419	0.222	0.807	1.645	0.769	1.579	0.656	0.826	0.549	0.711	1.153	1.032	0.661	1.305	0.857	0.641	0.406	0.425	0.799	1.348	1.415	0.416	0.545
216	2b	2	0.148	0.43	0.262	1.36	0.194	1.425	1.234	0.69	1.201	0.905	0.899	0.6	0.461	0.529	0.671	1.559	1.172	0.197	0.69	0.629	0.696	0.806	0.491	0.787	0.414	0.185	0.698	1.577	0.669	1.508	0.549	0.972	0.464	0.627	1.132	1.014	0.668	1.232	0.754	0.542	0.297	0.315	0.687	1.255	1.345	0.326	0.55
216	2b	2	0.148	0.429	0.262	1.36	0.193	1.434	1.233	0.689	1.204	0.905	0.899	0.6	0.46	0.531	0.739	1.606	1.234	0.285	0.769	0.697	0.771	0.88	0.49	0.787	0.413	0.259	0.805	1.631	0.758	1.573	0.653	1.061	0.55	0.718	1.197	1.017	0.668	1.304	0.85	0.643	0.41	0.422	0.793	1.342	1.421	0.427	0.624
0	2c	2	0.128	0.111	0.123	0.111	0.116	0.106	0.165	0.114	0.122	0.112	0.125	0.109	0.288	0.333	0.195	0.107	0.108	0.102	0.111	0.11	0.108	0.108	0.104	0.105	0.12	0.11	0.126	0.129	0.153	0.129	0.119	0.114	0.111	0.107	0.105	0.103	0.114	0.113	0.118	0.107	0.114	0.109	0.116	0.109	0.109	0.106	0.109
0	2c	2	0.128	0.113	0.123	0.112	0.119	0.107	0.167	0.116	0.122	0.114	0.113	0.11	0.309	0.327	0.202	0.108	0.11	0.103	0.114	0.112	0.113	0.109	0.106	0.106	0.121	0.11	0.127	0.135	0.158	0.13	0.121	0.116	0.115	0.109	0.106	0.104	0.115	0.114	0.119	0.108	0.115	0.111	0.118	0.112	0.116	0.107	0.111
24	2c	2	0.206	0.162	0.192	0.233	0.195	0.237	0.229	0.203	0.251	0.22	0.257	0.22	0.515	0.222	0.358	0.231	0.261	0.169	0.223	0.143	0.229	0.249	0.145	0.257	0.218	0.123	0.227	0.243	0.31	0.235	0.276	0.198	0.192	0.186	0.239	0.226	0.214	0.273	0.26	0.194	0.215	0.212	0.239	0.224	0.255	0.226	0.245
24	2c	2	0.205	0.161	0.191	0.234	0.194	0.239	0.231	0.203	0.253	0.223	0.261	0.223	0.514	0.216	0.348	0.224	0.259	0.164	0.222	0.143	0.229	0.251	0.145	0.261	0.218	0.12	0.22	0.238	0.301	0.229	0.269	0.193	0.188	0.184	0.239	0.227	0.213	0.266	0.248	0.181	0.202	0.203	0.229	0.219	0.25	0.22	0.242
48	2c	2	0.222	0.269	0.233	0.919	0.239	0.913	0.604	0.283	0.67	0.509	0.666	0.544	0.523	0.437	0.745	0.592	1.002	0.213	0.447	0.27	0.577	0.726	0.255	0.965	0.37	0.207	0.416	0.594	0.68	0.59	0.703	0.302	0.295	0.318	1.037	0.8	0.409	1.023	0.543	0.268	0.272	0.278	0.385	0.623	0.881	0.32	0.554
48	2c	2	0.222	0.268	0.217	0.927	0.226	0.923	0.614	0.28	0.676	0.514	0.671	0.548	0.517	0.419	0.717	0.569	0.997	0.186	0.431	0.256	0.571	0.724	0.249	0.965	0.366	0.183	0.385	0.579	0.655	0.575	0.679	0.285	0.279	0.308	1.046	0.816	0.41	1.001	0.509	0.232	0.239	0.25	0.358	0.61	0.877	0.301	0.539
72	2c	2	0.218	0.329	0.234	1.642	0.242	1.319	1.426	0.347	1.235	0.94	0.842	0.827	0.586	0.46	0.803	1.372	1.34	0.206	0.972	0.79	0.796	1.115	0.309	1.064	0.44	0.202	0.519	1.61	0.838	1.292	0.827	0.397	0.354	0.405	1.433	1.187	0.684	1.25	0.705	0.299	0.262	0.28	0.492	1.142	1.264	0.358	0.586
72	2c	2	0.215	0.326	0.225	1.647	0.234	1.322	1.437	0.346	1.244	0.952	0.849	0.836	0.581	0.445	0.789	1.371	1.333	0.189	0.968	0.789	0.796	1.116	0.31	1.071	0.436	0.186	0.506	1.624	0.832	1.299	0.819	0.393	0.349	0.401	1.437	1.194	0.691	1.241	0.701	0.286	0.252	0.273	0.488	1.148	1.266	0.352	0.584
96	2c	2	0.205	0.353	0.242	1.595	0.24	1.342	1.648	0.398	1.299	1.037	0.825	0.847	0.593	0.457	0.82	1.7	1.301	0.209	1.034	0.863	0.816	1.127	0.367	1.037	0.486	0.202	0.578	1.928	0.893	1.647	0.851	0.5	0.427	0.518	1.374	1.146	0.694	1.231	0.721	0.38	0.288	0.301	0.609	1.41	1.307	0.366	0.618
96	2c	2	0.204	0.351	0.236	1.583	0.23	1.337	1.642	0.392	1.293	1.032	0.819	0.843	0.589	0.44	0.801	1.686	1.289	0.19	1.018	0.847	0.797	1.102	0.349	1.03	0.483	0.184	0.555	1.921	0.872	1.633	0.825	0.486	0.41	0.504	1.356	1.146	0.694	1.21	0.698	0.362	0.27	0.286	0.593	1.396	1.292	0.347	0.599
168	2c	2	0.178	0.391	0.251	1.373	0.212	1.344	1.365	0.491	1.225	0.976	0.828	0.752	0.499	0.488	0.801	1.713	1.254	0.201	0.944	0.744	0.752	0.957	0.396	0.965	0.459	0.192	0.774	1.922	0.758	1.648	0.739	0.589	0.493	0.692	1.258	1.04	0.651	1.195	0.678	0.561	0.329	0.312	0.599	1.4	1.318	0.348	0.636
168	2c	2	0.177	0.391	0.242	1.364	0.199	1.342	1.36	0.484	1.221	0.974	0.831	0.752	0.492	0.47	0.785	1.701	1.246	0.186	0.93	0.727	0.736	0.93	0.377	0.965	0.45	0.173	0.758	1.915	0.742	1.636	0.718	0.575	0.477	0.677	1.238	1.042	0.65	1.175	0.661	0.547	0.316	0.298	0.582	1.383	1.301	0.325	0.61
192	2c	2	0.171	0.372	0.249	1.327	0.189	1.315	1.267	0.494	1.199	0.946	0.849	0.776	0.48	0.493	0.774	1.68	1.218	0.173	0.909	0.697	0.71	0.904	0.384	0.946	0.437	0.172	0.8	1.896	0.722	1.635	0.694	0.563	0.473	0.66	1.209	1.021	0.639	1.161	0.653	0.585	0.318	0.29	0.572	1.385	1.293	0.312	0.611
192	2c	2	0.17	0.371	0.246	1.334	0.19	1.322	1.27	0.493	1.203	0.948	0.85	0.775	0.48	0.495	0.769	1.675	1.218	0.169	0.902	0.701	0.713	0.896	0.384	0.951	0.436	0.166	0.772	1.896	0.711	1.642	0.677	0.558	0.47	0.657	1.207	1.025	0.637	1.154	0.647	0.587	0.312	0.286	0.569	1.38	1.289	0.309	0.614
216	2c	2	0.165	0.348	0.262	1.318	0.19	1.308	1.232	0.504	1.191	0.936	0.892	0.817	0.475	0.52	0.798	1.691	1.229	0.192	0.92	0.715	0.72	0.909	0.412	0.959	0.433	0.185	0.781	1.905	0.725	1.667	0.703	0.577	0.496	0.674	1.224	1.015	0.629	1.171	0.664	0.65	0.336	0.303	0.583	1.404	1.322	0.334	0.643
216	2c	2	0.166	0.348	0.26	1.309	0.182	1.304	1.23	0.502	1.19	0.929	0.886	0.82	0.474	0.505	0.777	1.668	1.209	0.169	0.898	0.695	0.699	0.886	0.396	0.941	0.423	0.161	0.756	1.89	0.705	1.645	0.68	0.559	0.476	0.656	1.203	1.011	0.626	1.148	0.644	0.632	0.32	0.288	0.569	1.385	1.305	0.314	0.629
[truncated: 50 more columns]

## Sheet: PCA_HID1
	-14.1107	-2.24627	0.156422	-1.36842	-0.0499182	0.700699	-1.75237	1.04791	-0.51749	-0.951317	-0.611684	-0.284486	-0.690822	0.625254	0.492206	-0.287721	0.590532	0.901112	0.595365	0.03087	-0.123282	0.892736	-0.149555	0.412719	0.0827006	-0.51748	0.283936	-0.261967	0.496403	-0.0395664	-0.67142	-0.0329175	-0.045161	0.272198	0.0431853	0.326789	-0.0102784	-0.0945115	-0.273665	0.168926	0.237187	-0.105332	0.175185	0.283485	-0.26708	0.174839	0.314274	0.0679942	-0.0865857
	-15.7856	-0.977236	-1.32259	-1.22988	0.464411	0.831936	-1.51994	0.704567	-0.836495	-0.664089	-0.249178	0.0837175	-0.72697	0.513416	0.424715	-0.187111	-0.115582	0.822071	0.794506	0.128758	-0.0098944	0.349296	-0.252565	0.370964	-0.270283	-0.00243115	0.46747	0.0291831	0.166685	-0.44636	-0.371767	-0.132124	-0.182036	0.407812	-0.233386	-0.0799324	-0.340675	0.0480993	-0.342774	-0.00769211	0.0277805	-0.0632022	0.0416724	0.36526	-0.00610206	0.104162	0.123193	-0.0931201	-0.0201621
	-11.0262	-1.29402	1.15999	0.355362	-0.199764	0.114488	0.267042	0.361804	-0.160379	0.889953	0.114297	-0.083431	-0.168327	-0.43201	0.192038	0.154382	-0.304347	-0.195039	-0.0675088	0.194824	-0.136958	-0.298996	-0.253217	0.486319	0.24855	0.0575364	0.42594	-0.342741	-0.0428762	-0.216485	-0.102576	0.142085	0.227521	-0.0595133	-0.0330947	-0.084954	-0.146763	-0.303518	-0.14791	0.0359147	0.199372	-0.0781882	0.162977	0.183823	-0.162822	0.079142	-0.0144148	-0.00267464	-0.0893605
	-7.73746	-3.23003	3.69596	0.0599546	-0.775823	-0.0975705	0.110245	0.768024	0.176639	1.0219	0.0140005	0.12929	-0.416605	-1.13757	0.256513	0.128871	-0.79825	-0.284768	-0.330625	0.18218	-0.0194991	-0.660275	-0.365113	0.387033	0.0614081	0.15803	0.445462	-0.78026	0.112803	-0.298983	-0.119258	0.308613	0.0725543	-0.207212	-0.0948915	-0.0238182	0.0733078	-0.35507	-0.12379	-0.134852	0.0746724	0.0276003	0.27147	0.208563	-0.020165	0.119496	0.134162	0.180429	-0.19304
	-3.69936	1.43763	1.5555	-0.108435	-0.431567	-0.193864	0.681019	-0.887349	0.473497	-0.327863	0.8297	0.862825	-0.176383	0.147965	-0.603602	0.517576	-0.301234	0.133572	0.0486708	-0.184402	0.0778546	-0.133379	-0.350117	-0.0454576	0.0294654	-0.267051	-0.306422	0.508218	-0.0922927	0.0645557	-0.060978	-0.141788	0.300318	-0.161063	-0.0424653	-0.105704	0.0563549	0.0362028	0.133136	0.274477	-0.0755124	0.341136	-0.185255	-0.0387255	0.183582	0.0184311	0.200548	-0.0634804	0.199644
	1.35762	-1.70581	4.95437	-0.408639	-0.840729	-0.614349	0.746908	-0.396865	1.08869	-0.762337	0.288781	1.36626	-0.296488	-0.613821	-0.578583	0.0798521	-0.701778	0.0311647	-0.424043	-0.22354	0.155861	-0.764086	-0.00258582	-0.0207214	0.0377585	0.0563089	-0.296847	0.174285	0.0682931	0.0314452	-0.111816	0.0194651	0.133282	0.310801	-0.188007	-0.175762	0.547731	-0.0738801	0.360097	-0.0421425	-0.355506	0.398451	-0.254336	-0.0493663	0.371822	0.143462	0.226482	0.143192	0.199255
	2.95402	2.84906	1.45155	-0.823073	1.27552	-0.148298	0.603498	-0.54792	-0.18437	-0.193641	0.237603	0.0925719	-0.0651295	-0.562135	-0.481412	0.432984	0.00713511	0.258864	-0.153603	-0.678639	0.00388714	-0.0789532	-0.273996	-0.212384	0.362417	0.0324606	-0.0346023	-0.055121	0.215721	0.0917747	0.218046	-0.531042	0.173305	0.261453	-0.0364555	-0.416247	0.231523	0.008101	-0.0739439	0.152873	-0.030061	-0.0254496	-0.205468	0.0500062	0.157772	-0.166379	0.0107333	0.0752891	0.0228958
	3.92171	2.27521	1.97697	-0.881768	1.31492	-0.159209	0.570214	-0.530535	0.0579136	-0.330033	0.112053	0.262529	-0.177789	-0.663048	-0.415835	0.389046	-0.131076	0.18231	-0.411699	-0.643593	-0.0532534	-0.108366	-0.152211	-0.142441	0.416374	0.0358568	-0.0267833	-0.16743	0.193997	0.109635	0.155514	-0.512117	0.157816	0.328197	-0.00598908	-0.409938	0.307669	-0.0116751	-0.0630619	0.132798	-0.020635	-0.0877916	-0.171489	0.0276282	0.149584	-0.199301	0.00846305	0.120822	-0.01325
	5.02028	1.42243	3.46853	-1.7532	0.261075	-0.363016	0.152474	0.341339	0.00110233	0.0138993	0.13812	-0.315547	-0.739973	-1.32183	-0.636055	0.439542	-0.403957	0.487507	-0.105997	-0.882742	-0.239792	0.192352	-0.36063	-0.469172	0.180956	0.283323	-0.281442	-0.0352511	0.233915	0.241214	0.121909	-0.0616394	0.0926162	0.211798	-0.0193005	-0.305439	0.382296	-0.225011	0.0571943	-0.0630221	0.0465619	-0.150302	-0.0197035	-0.128854	0.160866	-0.153207	0.245402	0.376458	-0.125699
	5.56387	1.88388	0.444024	-0.87536	2.22615	-0.344714	0.488973	0.373437	-0.315853	0.832984	-0.388964	0.400643	0.169357	-0.264497	-0.5675	0.295644	0.128106	0.162477	-0.248309	0.0226824	0.0112495	-0.0348327	0.0780448	-0.101498	0.0672928	-0.0798138	0.117777	-0.271252	0.0342212	-0.0419463	0.181843	-0.167497	-0.0558653	0.265611	-0.00790975	0.0714016	0.132081	0.0739131	-0.0590887	-0.0771569	-0.365915	-0.0462862	-0.310559	-0.224984	0.199978	0.090991	0.146605	-0.0229707	0.189814
	8.48447	-0.266408	2.86619	-1.6408	1.55828	-0.607634	0.325215	1.09818	-0.19011	0.559261	-0.695547	0.390182	-0.083091	-0.990742	-0.626281	0.112643	-0.13751	0.289375	-0.517523	-0.241625	-0.205649	-0.188781	0.160043	-0.292766	0.120481	-0.0781172	-0.081412	-0.202761	0.258014	0.110369	0.0596647	0.348587	-0.0980926	0.451959	0.00916712	0.0985336	0.363273	-0.145939	0.187654	-0.368407	-0.455437	-0.185006	-0.279605	-0.360118	0.28557	0.155147	0.240868	0.285149	0.17548
	5.40298	-0.959516	-2.04158	-1.95491	1.38006	-0.617955	0.6555	-0.463253	0.0205439	0.94437	-0.316527	-0.0157329	-0.0674255	0.369353	-0.265804	-0.1889	0.118817	0.04912	-0.513391	-0.29606	-0.244533	-0.0269074	0.478373	-0.08302	-0.234303	-0.238393	0.201329	-0.238581	0.0746782	-0.0209527	0.147816	-0.0682793	-0.0901202	-0.131965	-0.125406	-0.0624253	-0.0731095	-0.0941018	0.0774769	-0.20495	-0.18046	0.132225	-0.531226	-0.132575	-0.0239097	-0.163644	-0.0619661	-0.158663	-0.129178
	9.74403	-3.95737	1.26448	-2.42291	0.754894	-0.912577	0.697129	0.167396	0.415366	0.467983	-0.914557	0.146963	-0.148509	-0.17644	-0.17032	-0.500274	0.0456023	0.271489	-0.920604	-0.485366	-0.453188	-0.32633	0.668321	-0.115493	-0.106821	-0.233939	-0.0103266	-0.421999	0.315643	0.209579	-0.160158	0.412794	0.0316413	0.155562	-0.155781	-0.0117005	0.357629	-0.301916	0.389408	-0.589312	-0.175156	-0.0598995	-0.566151	-0.224639	0.0894832	-0.15523	-0.0677156	0.170751	-0.119983
	6.83426	-2.1795	-1.53731	-1.6332	1.16582	-0.867773	0.839431	-1.02698	0.394262	0.194596	-0.803719	-0.195014	0.308552	1.0072	-0.303861	0.0236199	0.449737	-0.111213	-0.671159	-0.0730961	-0.248428	-0.0908222	0.714918	0.315321	-0.0112996	-0.316294	0.26608	-0.369081	0.178335	0.0485669	-0.0775321	-0.249237	0.305412	0.168798	-0.101189	-0.0622476	0.167483	-0.147306	0.189395	-0.101805	-0.200303	-0.0176854	-0.54485	-0.0433101	-0.0472849	0.0849152	-0.254175	-0.0498506	-0.183303
	9.54051	-4.26745	0.799142	-2.29066	0.388908	-1.05767	0.779326	-0.244378	0.462507	-0.0326945	-1.29577	-0.40999	0.215092	0.644608	-0.197133	-0.178508	0.533274	0.266486	-0.771419	-0.324351	-0.380587	-0.132221	0.674428	0.222627	-0.109548	-0.381773	-0.024022	-0.279975	0.425975	0.215392	-0.384	0.34419	0.450422	0.0873886	-0.122136	0.0367403	0.550905	-0.254116	0.399625	-0.295376	-0.148317	-0.201679	-0.327614	-0.1482	0.0767309	-0.0508256	-0.155563	0.240934	-0.245313
	4.85171	-1.4086	-2.6084	-1.99837	0.487891	-0.924087	0.582188	-0.974229	0.217592	0.237833	-0.603096	-0.89111	0.462577	1.05748	-0.637192	0.340045	0.521878	-0.00293155	0.0237401	-0.20978	-0.0788146	0.16245	0.541813	-0.000444341	-0.568834	0.146357	0.173246	0.131001	-0.00375424	-0.17978	-0.127289	-0.115063	0.330884	0.0238948	-0.295642	-0.181596	-0.066631	-0.0631728	0.18429	-0.159695	-0.280421	-0.0655601	-0.262782	-0.252447	-0.132414	0.0117564	-0.0659732	-0.217189	-0.249692
	6.73535	-2.71024	-1.002	-2.51822	-0.111135	-1.07419	0.430454	-0.424752	0.436573	0.34112	-0.724292	-1.03808	0.101577	0.392448	-0.780687	0.291765	0.0119353	0.0867132	-0.0355226	-0.374701	-0.232867	0.129481	0.530362	-0.127079	-0.516482	0.449726	0.134034	0.134038	-0.0817625	-0.099267	-0.238868	0.324824	0.300787	0.0928967	-0.481362	-0.214035	0.0971779	-0.321549	0.492347	-0.461313	-0.333108	-0.17629	-0.365416	-0.27798	-0.0165476	0.168434	-0.0561785	-0.0268227	-0.179135
	-16.4394	-1.80801	-2.19703	-0.478208	1.26099	0.35046	-1.0495	-0.93593	-0.99937	-2.23824	-1.72181	1.59999	1.07325	0.0628408	2.21807	0.431475	0.726359	0.610628	0.694155	0.358711	-0.611412	-0.95288	0.67745	-0.826056	-1.18485	-0.431845	-0.723336	0.747522	0.0187571	-0.121652	0.0337521	0.387171	-0.0631042	-0.218054	0.561657	-0.0705056	-0.500311	0.530397	-0.385338	-0.28974	-0.00692144	-0.155655	0.244223	0.093614	-0.140759	-0.330292	-0.00479775	0.0808368	-0.0966793
	-16.3474	-1.72366	-2.10911	-0.380496	1.21847	0.342119	-0.930461	-0.898267	-1.01258	-2.01791	-1.65171	1.4766	1.08434	0.0206994	2.15825	0.425075	0.684201	0.527334	0.615454	0.321951	-0.643532	-0.96583	0.613319	-0.780936	-1.16594	-0.45441	-0.697819	0.663713	-0.0160881	-0.123162	0.0556922	0.381418	-0.0421354	-0.207545	0.567842	-0.060028	-0.516741	0.506667	-0.348943	-0.278792	0.00226229	-0.135438	0.25749	0.137665	-0.137253	-0.300465	-0.00877803	0.0574084	-0.0896634
	-10.1529	-1.64279	1.1976	1.18772	-0.365733	-0.163291	0.282243	-0.237165	-0.108666	0.822838	-0.167649	-0.592474	1.28777	-0.0324419	0.0162336	-0.328557	-0.526869	-0.772089	-0.188499	-0.152792	0.299007	-0.415178	0.314442	0.0809374	0.0666143	0.027704	0.145659	-0.140493	-0.174971	-0.200841	0.141986	0.246295	0.0363456	0.0840526	0.138395	0.129947	-0.0462818	0.224266	0.114782	-0.056275	0.067335	-0.243525	0.109571	0.205724	-0.0462352	0.0868734	-0.172162	0.0377708	0.0382052
	-9.0112	-2.42089	2.47278	0.387561	-1.01494	-0.227932	-0.0800421	0.509206	-0.0596755	0.615551	-0.263581	-0.890805	0.879131	-0.123799	-0.044465	-0.313667	-0.304042	-0.788823	-0.469321	-0.270381	0.149609	-0.118216	0.157358	0.0615994	0.0220729	-0.0994521	0.0582153	-0.0613828	-0.185223	-0.177144	0.107346	0.472691	0.186966	0.127429	0.255373	0.246283	0.0453942	0.180621	0.0807806	-0.0845991	0.219374	-0.293244	0.0706345	0.0398388	-0.181189	0.0523346	-0.149947	0.133042	-0.0201599
	-9.0112	-2.42089	2.47278	0.387561	-1.01494	-0.227932	-0.0800421	0.509206	-0.0596755	0.615551	-0.263581	-0.890805	0.879131	-0.123799	-0.044465	-0.313667	-0.304042	-0.788823	-0.469321	-0.270381	0.149609	-0.118216	0.157358	0.0615994	0.0220729	-0.0994521	0.0582153	-0.0613828	-0.185223	-0.177144	0.107346	0.472691	0.186966	0.127429	0.255373	0.246283	0.0453942	0.180621	0.0807806	-0.0845991	0.219374	-0.293244	0.0706345	0.0398388	-0.181189	0.0523346	-0.149947	0.133042	-0.0201599
	-9.0112	-2.42089	2.47278	0.387561	-1.01494	-0.227932	-0.0800421	0.509206	-0.0596755	0.615551	-0.263581	-0.890805	0.879131	-0.123799	-0.044465	-0.313667	-0.304042	-0.788823	-0.469321	-0.270381	0.149609	-0.118216	0.157358	0.0615994	0.0220729	-0.0994521	0.0582153	-0.0613828	-0.185223	-0.177144	0.107346	0.472691	0.186966	0.127429	0.255373	0.246283	0.0453942	0.180621	0.0807806	-0.0845991	0.219374	-0.293244	0.0706345	0.0398388	-0.181189	0.0523346	-0.149947	0.133042	-0.0201599
	-1.58559	1.29025	2.38574	1.17813	-1.37389	-0.622445	0.590311	-1.56486	0.395013	-0.182717	0.831019	0.444204	0.90383	0.626212	-0.686624	-0.0129158	-0.233501	-0.216944	-0.175097	0.0704509	0.477838	-0.160757	0.121881	-0.0522104	0.0692791	-0.237991	-0.293622	0.420419	-0.322897	0.274807	0.143571	0.152903	0.0766659	-0.342146	-0.181938	0.099151	0.33276	0.350655	0.169928	-0.0277937	0.098445	0.0725652	-0.111286	-0.176779	0.238624	-0.108195	0.0350701	0.0297761	0.269911
	0.490786	-0.12019	4.40423	0.135907	-2.44278	-0.731125	0.0310322	-0.63049	0.27609	-0.409576	0.769453	-0.14654	0.32986	0.519036	-1.03561	0.108108	0.181308	0.0240474	-0.317711	0.0106632	0.309044	0.129434	0.149793	-0.066162	-0.00124206	-0.342551	-0.427713	0.505624	-0.210354	0.191989	-0.0183708	0.360676	0.205596	-0.296765	-0.00265842	0.325935	0.317401	0.257807	0.133148	-0.182294	0.0794439	0.127024	-0.14494	-0.340357	0.0908199	0.0297081	0.178913	0.116228	0.216276
	6.17062	3.51173	2.44881	1.39195	-0.314795	-0.536448	-0.144471	-1.56006	0.0478057	0.192839	0.159065	0.283544	0.24418	0.141684	-0.279381	0.353204	0.262734	0.497938	0.266343	-0.055908	0.338274	-0.179125	0.120379	0.268343	0.210886	0.147349	0.0140651	-0.556864	-0.501496	0.191654	0.234423	-0.155999	-0.070982	0.21478	-0.181316	0.0185554	0.316842	0.165092	0.122437	0.26462	0.0948066	-0.0336931	-0.0303264	-0.000803859	0.244427	0.0680256	-0.0791581	0.162213	0.162835
	8.61883	1.60429	5.02296	0.346985	-1.8229	-0.635028	-0.786477	-0.452063	-0.200208	0.140208	0.221339	-0.632087	-0.368386	0.389174	-0.948739	0.661211	0.595096	1.0408	0.337706	-0.221779	0.428115	-0.123834	0.288842	0.328735	-0.244112	0.282849	-0.10862	-0.256291	-0.198406	-0.192346	-0.125281	-0.0167512	-0.0693366	0.230843	-0.0916409	0.395201	0.292705	0.239754	-0.09843	-0.00943904	-0.0698105	0.0492745	0.1149	-0.293906	0.1929	0.123844	0.219369	0.181756	0.0870204
	6.32359	3.81116	0.365796	0.93409	0.585286	-0.551673	-0.650247	-0.16476	-0.499943	0.945751	-0.0540962	0.477023	0.260999	-0.155499	-0.532895	0.227325	-0.0345957	0.305235	0.201852	0.214847	0.0411039	-0.0773184	-0.017661	0.129596	0.034083	0.0851487	-0.0358934	-0.318396	-0.323921	-0.0519962	0.126779	0.119788	-0.0960506	0.138299	-0.22172	0.0450191	0.28882	0.0442351	-0.0361359	-0.131227	-0.0460737	-0.0710683	0.135977	-0.278904	0.230215	0.116689	0.0222771	0.0605217	0.113158
	9.54127	1.53438	3.28659	0.563953	-0.775171	-0.640985	-1.13371	0.407696	-0.653498	0.944094	0.0751443	-0.157321	-0.181836	0.082051	-0.989	0.421945	0.373403	1.02517	0.446267	0.052058	0.316854	-0.0332289	0.188182	0.290885	-0.17969	0.258095	-0.0338239	-0.33938	-0.193561	-0.298654	-0.124192	0.101434	-0.0537285	0.248282	-0.17252	0.435397	0.263313	0.245752	-0.130102	-0.371703	-0.15537	-0.0147635	0.194333	-0.424956	0.223964	0.247507	0.25492	0.174702	0.0826788
	6.2726	0.793644	-1.82443	0.0146504	-0.208388	-0.941365	-0.566458	-0.822006	-0.416306	1.31015	-0.133851	0.697886	-0.429428	-0.164313	-0.14895	-0.541356	-0.0691674	-0.133783	0.13179	-0.208696	0.40656	0.109914	0.170263	0.090655	-0.128777	0.0868657	0.102308	-0.264298	-0.113146	-0.302193	0.213973	0.00635234	-0.00104621	0.0076065	-0.231903	0.0584214	0.182589	0.0901724	-0.0609491	-0.279175	-0.132998	0.229481	0.159347	-0.068639	-0.130851	-0.0341278	0.109973	-0.0640173	0.00831865
	9.2258	-1.30864	0.826896	-0.811068	-1.47144	-1.01983	-1.11054	-0.113149	-0.293466	1.16886	-0.328044	0.0290304	-0.972924	-0.370952	-0.541156	-0.451109	0.307554	0.181368	-0.11614	-0.287114	0.15022	0.40999	0.308832	0.181976	-0.0634266	-0.0998387	0.00152618	-0.345816	0.0250431	-0.147415	0.115859	0.0932012	0.272511	-0.0809336	0.0894703	0.435232	0.0485365	0.147222	-0.00865591	-0.321589	-0.0378867	0.201611	0.104723	-0.18949	-0.325507	0.125428	0.318275	0.0850195	-0.0735637
	5.74381	0.634134	-2.29616	-0.243968	-0.432032	-1.11247	-0.801771	-1.15133	-0.34433	1.05735	-0.226157	0.593731	-0.27682	-0.228782	-0.21446	-0.279887	-0.228797	-0.408404	0.135895	-0.199335	0.341078	0.19017	0.122415	0.193642	-0.149545	0.0822403	0.0195337	-0.141201	-0.0022028	-0.271789	0.134753	-0.282114	0.0332155	-0.0541418	-0.169488	0.162227	0.0163292	0.142412	-0.0207245	-0.255481	-0.2083	0.2501	0.253872	-0.0216834	-0.181914	0.130944	0.079705	-0.103202	-0.00380349
	7.71091	-0.847985	-0.37742	-1.09538	-1.50024	-1.21152	-1.14433	-0.432959	7.79745e-07	1.14371	-0.574761	0.0427584	-0.857801	-0.627991	-0.236673	-0.383167	-0.162599	-0.342292	-0.157334	-0.135252	-0.0811523	0.180388	0.215921	0.305132	-0.0805789	0.210241	-0.193454	-0.0731657	-0.114197	-0.0134416	0.149915	-0.167178	0.439908	-0.181044	0.0314138	0.359136	0.0316209	0.236669	0.0211755	-0.160074	-0.127511	0.146316	0.241039	-0.187667	-0.380391	0.0771714	0.107761	0.0458574	-0.0657514
	7.54426	-0.602071	-1.49957	0.190788	-0.541827	-1.30099	-0.840621	-1.67808	-0.115756	0.75693	-0.388697	0.617856	0.0811569	-0.220403	-0.215271	-0.240367	-0.360096	-0.297831	0.135765	-0.101293	0.575052	0.0922085	0.0962037	0.379662	-0.0122002	0.197028	0.041925	-0.358413	0.186273	-0.235035	-0.0278093	-0.502432	0.0293941	0.0454692	-0.256692	0.325166	0.0940216	0.166416	0.00455108	-0.300673	-0.440391	0.19177	0.365181	0.0305418	-0.149174	0.260723	0.0301776	-0.0884622	0.00729499
	10.2669	-2.53659	1.31908	-0.485712	-2.10841	-1.36775	-1.50803	-0.948177	-0.34435	0.961893	-0.145691	-0.253033	-0.485546	0.111807	-0.839496	0.0636524	0.0669813	0.401553	0.455781	-0.38976	0.798218	0.359889	0.320717	0.397983	-0.456026	0.383377	0.0116822	-0.332182	0.236471	-0.525549	-0.359938	-0.491685	-0.0415441	0.00189914	-0.158505	0.74848	-0.010038	0.349708	-0.143552	-0.533217	-0.428351	0.325697	0.590394	-0.119209	-0.244061	0.421986	0.314215	-0.0345164	-0.00806754
	-16.9478	-0.719477	-2.15815	-1.11993	0.54166	0.702152	-1.10966	0.400754	-0.578321	-0.357922	-0.744339	-0.352467	0.0933981	0.555661	0.359375	-0.558917	-0.154967	0.0867799	0.303278	0.032407	-0.0629072	0.343388	-0.0191765	0.0318152	-0.0646074	0.0248172	0.333382	0.114875	-0.112451	-0.220516	-0.306538	-0.0804862	-0.214156	0.123036	-0.131583	-0.301684	-0.319898	-0.0762286	-0.0937702	0.152479	-0.0358973	0.123484	0.086473	0.204335	-0.049853	-0.0780039	0.126712	-0.0611502	-0.0161059
	-16.8877	-0.689087	-2.11404	-1.05878	0.53196	0.703184	-1.00274	0.414729	-0.575983	-0.237308	-0.728905	-0.422632	0.131416	0.50087	0.353815	-0.543028	-0.18575	0.0239475	0.244722	-0.00673822	-0.096189	0.292844	-0.0249394	0.0238199	-0.106361	0.0106393	0.325266	0.0734246	-0.126632	-0.215348	-0.292107	-0.071747	-0.20584	0.147325	-0.11314	-0.292917	-0.336584	-0.0832257	-0.0669057	0.142276	-0.0218505	0.125602	0.104809	0.24501	-0.0286099	-0.0567197	0.121349	-0.0930251	-0.00911434
	-11.6246	-0.688807	0.374199	0.931628	-0.274356	-0.154052	0.615264	0.0966347	-0.443818	1.13719	0.317295	-0.572486	0.790498	-0.167489	0.0432676	-0.24353	-0.305019	-0.459878	-0.134646	-0.0488019	-0.124402	-0.229824	-0.116328	0.028702	0.139955	0.240481	0.242379	0.030052	-0.196579	-0.118548	-0.0188601	0.312962	0.0344389	0.180551	-0.0582642	-0.0845797	-0.125802	-0.149434	-0.0846939	-0.0167276	0.0500069	-0.174433	0.120921	0.177642	-0.248569	0.0810336	-0.187918	-0.0669401	-0.0114
	-11.8114	-0.517662	0.187612	0.955244	-0.206243	-0.140417	0.653313	0.0717841	-0.421772	1.17881	0.332649	-0.488012	0.776358	-0.223815	0.028285	-0.232221	-0.417941	-0.502144	-0.137278	-0.0331715	-0.12802	-0.27551	-0.115848	0.042846	0.153136	0.283002	0.205007	0.0865107	-0.207301	-0.123392	0.0147489	0.331212	-0.00219214	0.146018	-0.0417552	-0.121472	-0.164619	-0.149729	-0.103773	-0.0264334	0.0548499	-0.170066	0.10127	0.162029	-0.229133	0.0776934	-0.205207	-0.060455	-0.0285427
	-11.8114	-0.517662	0.187612	0.955244	-0.206243	-0.140417	0.653313	0.0717841	-0.421772	1.17881	0.332649	-0.488012	0.776358	-0.223815	0.028285	-0.232221	-0.417941	-0.502144	-0.137278	-0.0331715	-0.12802	-0.27551	-0.115848	0.042846	0.153136	0.283002	0.205007	0.0865107	-0.207301	-0.123392	0.0147489	0.331212	-0.00219214	0.146018	-0.0417552	-0.121472	-0.164619	-0.149729	-0.103773	-0.0264334	0.0548499	-0.170066	0.10127	0.162029	-0.229133	0.0776934	-0.205207	-0.060455	-0.0285427
	-3.45785	2.09812	1.5836	0.594355	-1.27651	-0.360929	0.818233	-0.77314	0.119702	-0.0856464	1.05333	0.482457	0.271409	0.324029	-0.428956	0.306874	0.121867	-0.0269568	-0.326239	0.0835076	-0.00800964	0.0273233	-0.296318	-0.22539	0.0709337	-0.144412	-0.313928	0.526211	-0.0566317	0.358088	0.0446581	0.0566656	0.237743	-0.480454	0.100845	0.139288	0.0620614	0.0387514	-0.0389036	0.0395132	0.0844031	0.151652	0.00995409	-0.15956	-0.00122069	-0.1282	0.0124246	-0.0945701	0.260227
	-3.61525	2.41694	1.30308	0.788599	-1.14355	-0.340158	0.984526	-0.918838	0.175344	-0.00626848	1.08482	0.632614	0.329332	0.253612	-0.390039	0.363295	0.0579961	-0.132991	-0.335998	0.0678566	0.031562	-0.0507433	-0.276077	-0.233026	0.0971244	-0.0628695	-0.304268	0.62528	0.0113505	0.387406	0.0959474	0.058061	0.156312	-0.501222	0.0837335	0.078906	0.0703232	0.0497054	-0.0250118	0.0393437	0.0707008	0.176226	-0.00497143	-0.170525	-0.000684269	-0.163844	-0.0130042	-0.106282	0.296952
	3.21793	4.23197	0.930627	0.306695	-0.585172	0.141966	0.396981	-0.099532	-0.669047	-0.0343536	0.408008	-0.165493	0.212276	-0.138874	0.203605	0.562723	0.399613	0.416398	-0.461962	-0.295128	-0.227349	0.0111386	-0.124909	-0.0177724	0.18579	0.426752	-0.254521	-0.348116	0.202362	0.0825934	-0.189651	-0.118197	-0.0794034	-0.001458	0.0183536	0.05218	-0.0962841	-0.172794	-0.0138632	0.475049	-0.103873	0.254232	-0.105182	0.183571	-0.0381785	-0.0344745	-0.276158	0.155794	-0.109381
	4.24534	3.64345	1.57044	-0.0162615	-1.01146	0.0684331	0.417503	0.241566	-0.40198	-0.0473624	0.212664	-0.319763	0.00898388	-0.199518	0.406387	0.407798	0.259024	0.405882	-0.615843	-0.224401	-0.595215	-0.105982	-0.0434164	0.0736606	0.255244	0.839528	-0.36506	-0.223368	0.0104002	0.266112	-0.0119309	-0.133531	0.219348	0.0796028	0.123235	0.109458	0.0623594	0.00770517	-0.125977	0.682506	-0.206437	0.0734887	-0.0202993	0.179401	-0.137361	-0.146048	-0.236913	0.258867	-0.250062
	4.98919	3.72565	-0.471188	0.533945	0.160188	0.220724	0.487697	0.996243	-1.04896	0.473689	0.166174	0.230473	0.546758	-0.264277	0.0236606	0.542892	-0.0458078	0.204124	-0.348392	0.0263579	-0.175107	0.150125	-0.140993	0.363578	0.108977	0.2484	-0.487235	-0.309159	0.279388	-0.0887691	-0.260624	0.145094	-0.146684	-0.131081	0.141529	0.20212	-0.0569305	-0.277438	0.0208745	0.12704	-0.217464	0.231009	-0.0536917	0.128816	0.0846484	0.0504772	-0.104059	0.252813	-0.157442
	4.41016	3.9906	-0.875429	0.441891	0.250495	0.24325	0.538807	1.01936	-1.08151	0.48915	0.138288	0.248217	0.555718	-0.301406	0.0385456	0.521261	-0.10819	0.155346	-0.374204	0.0454957	-0.25207	0.0484323	-0.138056	0.375584	0.127864	0.280251	-0.540761	-0.21123	0.263034	-0.0830439	-0.235418	0.13318	-0.156418	-0.136412	0.127844	0.125289	-0.0953161	-0.247018	-0.0192546	0.141519	-0.228334	0.204786	-0.0886302	0.108336	0.089911	0.0196279	-0.130185	0.247088	-0.160178
	6.01226	-0.052176	-2.7636	0.445797	-1.03669	0.873161	1.68798	1.02035	-0.751816	-0.387597	0.384401	-0.173276	-0.350155	0.0546715	0.413151	-0.246088	-0.320338	-0.196461	-0.2119	-0.084929	-0.00430872	0.334776	-0.213203	0.240444	-0.457003	0.125477	0.258449	0.662079	0.0548198	-0.123991	-0.111958	-0.0560643	-0.496053	-0.0441149	0.168736	0.175492	-0.0515683	-0.385371	0.254956	0.16042	0.410221	-0.122268	0.0944764	0.153205	-0.249027	0.0263198	-0.0904276	-0.197475	-0.10305
	5.22704	0.358185	-3.32738	0.495559	-0.910859	0.923732	1.76615	0.957707	-0.770262	-0.376377	0.372825	-0.139566	-0.313099	0.0279713	0.465935	-0.245746	-0.408725	-0.261248	-0.215313	-0.0567487	-0.0367013	0.232043	-0.219683	0.249982	-0.45626	0.188591	0.229665	0.731149	-0.0173661	-0.150984	-0.0689332	-0.113549	-0.495165	-0.0590058	0.124705	0.0977605	-0.0909412	-0.34134	0.226335	0.175343	0.393021	-0.12726	0.089778	0.140526	-0.224622	-0.0303258	-0.12395	-0.215791	-0.0942261
	5.46252	-0.415472	-3.40446	0.763235	-1.27458	1.14623	2.09445	0.991569	-0.734414	-1.15265	-0.0176358	-0.58282	-0.217113	-0.0959837	-0.00847871	-0.19939	-0.474085	-0.537175	0.254435	0.313138	-0.176314	0.203308	-0.194635	0.00178088	-0.51957	0.14193	0.436981	0.769779	-0.128174	-0.0509754	-0.146185	-0.376577	-0.383285	0.206938	0.132794	-0.137363	-0.15331	-0.205373	0.290174	0.2359	0.504	-0.297457	0.0843404	0.228204	-0.301143	0.0461353	-0.182085	-0.299504	-0.08226
	5.12519	-0.221583	-3.58383	0.7745	-1.2332	1.16945	2.12444	0.926055	-0.758614	-1.11609	0.00676555	-0.532596	-0.122334	-0.0825367	-0.00376412	-0.186017	-0.505588	-0.558131	0.290315	0.286848	-0.171749	0.159719	-0.201255	-0.0426589	-0.504034	0.126043	0.462164	0.796964	-0.0815688	-0.0381727	-0.126561	-0.39396	-0.445072	0.202665	0.137634	-0.205678	-0.261929	-0.190208	0.268249	0.216033	0.508433	-0.261547	0.0230954	0.232136	-0.327435	0.0812473	-0.192014	-0.343102	-0.107013
	5.64694	-0.909639	-2.97091	0.783838	-1.27858	0.881095	2.06467	0.803376	-0.866417	-1.61952	-0.589215	-0.831459	0.0007028	-0.360391	-0.939189	-0.385925	-0.287952	-0.58327	0.921243	0.578289	-0.191009	0.0854804	0.0889206	-0.483107	-0.26105	-0.0616294	0.293035	0.045108	-0.278589	0.013835	-0.211252	-0.456758	-0.022912	0.478248	0.158951	-0.557725	-0.129252	-0.288981	-0.0451938	0.130308	0.123398	-0.236113	-0.146282	0.219802	-0.41185	0.164802	-0.425229	-0.0533106	-0.350939
	5.2591	-0.681598	-3.26793	0.817004	-1.25799	0.888287	2.10529	0.744726	-0.875071	-1.60619	-0.609652	-0.837527	0.0358757	-0.370031	-0.919834	-0.415978	-0.284697	-0.591484	0.944167	0.606624	-0.204497	0.0488952	0.1032	-0.503769	-0.258822	0.00208919	0.270821	0.132252	-0.359053	0.018021	-0.147487	-0.48816	-0.0127168	0.498211	0.136245	-0.597528	-0.171179	-0.250877	-0.0553172	0.16852	0.0905909	-0.23668	-0.180423	0.224297	-0.395205	0.129776	-0.472901	-0.0806256	-0.351323
	-17.1451	-0.722556	-2.15644	-1.25749	0.545047	0.846676	-1.31435	0.484704	-0.537878	-0.582243	-0.829899	-0.159412	-0.23479	0.389283	0.480879	-0.36079	-0.0265538	0.186107	0.594621	0.274416	-0.0106307	0.456873	0.107848	0.228841	0.141978	-0.0384337	0.251923	0.318165	0.0688821	-0.199158	-0.270053	-0.106479	-0.145734	0.0159441	-0.0987435	-0.279429	-0.373453	-0.0571412	-0.0390815	0.222005	0.0371656	0.0658144	-0.0310143	0.220007	-0.0210002	-0.0191559	0.202307	0.0414172	-0.00218175
	-16.9581	-0.806156	-2.03363	-1.20499	0.563645	0.799767	-1.21364	0.480515	-0.542948	-0.507925	-0.80959	-0.215205	-0.148641	0.29543	0.485432	-0.327665	-0.0746509	0.123386	0.566462	0.284168	-0.0714816	0.382217	0.0895184	0.147769	0.0749629	-0.0844006	0.2244	0.181719	0.135365	-0.160655	-0.345877	-0.106798	-0.142787	0.00211393	-0.133464	-0.204659	-0.334996	-0.13555	0.0500626	0.119049	0.0583255	0.0911493	0.000112509	0.258732	-0.00818932	0.0453926	0.282158	0.0200791	0.0336451
	-8.85773	-2.45223	1.9498	1.3356	-0.336958	-0.0669857	0.341505	0.0417056	0.324642	0.947241	-0.185336	-0.320681	0.561635	-0.47303	0.220879	-0.327612	0.00850846	-0.314654	0.103235	0.195509	0.230578	0.214482	0.0483102	0.404669	0.354528	0.295684	0.15494	-0.340202	-0.0340866	0.220087	0.135178	0.192068	0.227106	0.0800329	0.1006	0.0861029	0.107171	-0.104979	0.166846	0.0072295	0.168214	-0.165512	0.0512546	0.38664	-0.170637	0.246959	-0.0578648	0.170527	-0.028411
	-4.48875	-5.03794	4.52392	1.60179	-0.798429	-0.289804	0.00831904	0.279699	0.772597	0.371355	-0.504856	-0.196141	0.604671	-0.487826	0.248645	-0.782458	0.219288	-0.0822126	0.0421982	0.318225	0.751449	0.0310313	0.200483	0.561705	0.444376	0.4029	0.00339173	-0.659992	0.262668	0.331209	0.221678	0.0911814	0.312865	0.239131	0.176915	0.378094	0.528916	-0.00840301	0.140582	-0.127551	-0.0478181	-0.163961	0.0286297	0.378698	0.0193292	0.45163	0.0307729	0.389917	-0.0158181
	-1.94072	-0.266874	2.58243	1.62417	-0.526084	-0.21318	0.765862	-0.892805	0.863596	-0.129226	0.671242	0.645737	0.332546	0.134333	-0.287059	0.405131	0.320779	-0.232197	-0.136898	-0.0218962	0.271185	0.364114	-0.0554992	0.312083	-0.0196818	-0.0930523	-0.458287	0.275756	-0.106776	0.688111	0.0903216	-0.0228259	0.267914	-0.196031	0.20608	0.258418	0.368598	0.127473	0.269637	-0.0603894	0.256562	0.0685181	-0.0294667	0.191526	0.0642317	-0.160434	0.133958	0.0586907	0.111616
	3.33135	-3.14153	5.73427	2.38696	-1.08923	-0.505772	0.478852	-0.859932	1.36068	-0.488138	0.524137	0.719639	0.612313	0.207644	-0.181358	-0.130112	0.599131	0.269394	0.158429	0.0669175	1.01454	0.16074	0.191822	0.521724	0.117819	0.153536	-0.611626	-0.170151	0.140395	0.838362	0.234973	-0.117681	0.358957	0.0481209	0.230384	0.482362	0.831293	0.117266	0.176848	-0.191665	0.0318173	0.0451211	-0.0565208	0.18215	0.235146	0.0486733	0.169082	0.402636	0.190867
	4.61287	1.16448	2.52231	1.60965	0.774462	-0.0154782	-0.151293	-0.705293	0.470033	-0.0899757	0.401252	0.0371827	0.0688361	-0.026527	0.0767362	0.247149	0.637592	0.24189	-0.1104	-0.617882	0.0841796	0.146299	0.157224	0.350391	0.288738	-0.0797584	0.195378	-0.483994	-0.0551126	0.632013	-0.192503	-0.163514	0.246169	0.135144	-0.00586361	-0.121906	0.327253	0.0716433	0.0277629	0.437363	-0.116288	0.288768	0.041702	-0.174958	0.0741074	0.0630707	-0.10082	0.0413487	0.136465
	7.17833	-0.781085	4.42233	1.1041	0.0761226	-0.146077	-0.427031	0.0194197	0.202171	-0.596066	0.183863	-0.343836	-0.067988	0.0939091	-0.227176	0.107836	0.905485	0.506641	-0.381629	-0.740505	0.0545598	-0.133885	0.289484	0.36834	0.028567	-0.218693	-0.0125739	-0.430832	0.519419	0.522371	-0.376715	-0.102525	0.286281	0.0046299	0.158818	0.284369	0.429821	0.0542352	-0.223009	0.157407	-0.316807	0.3647	0.176705	-0.22866	0.118689	0.109165	0.0824931	0.0453011	0.127469
	5.66238	1.5418	0.487244	1.98699	1.88331	-0.0956969	-0.542438	0.0625685	0.204898	0.448334	-0.0760859	-0.0535642	0.317588	-0.165117	-0.00139867	0.36671	0.483742	0.306564	-0.138812	-0.152608	0.0200078	0.414478	0.19528	0.215193	0.219792	-0.0451322	0.301575	-0.459659	-0.0318531	0.356343	-0.139704	-0.0810181	0.280686	-0.0341056	-0.0407036	-0.129553	0.300015	0.0761238	0.0107931	0.039102	0.00920219	0.0596669	-0.0844163	-0.36574	0.132895	-0.024149	0.176167	-0.114251	0.0555041
	9.07773	-0.885731	2.86735	2.17606	1.25551	-0.262506	-0.768319	0.27865	0.123272	-0.00622608	-0.130054	-0.0532098	0.566514	0.13429	-0.0690351	-0.0745768	0.778352	0.781718	-0.0178019	-0.251219	0.490218	0.00631771	0.33734	0.427728	0.263561	-0.124138	0.192566	-0.613118	0.492358	0.384266	-0.198591	-0.195933	0.352863	-0.00835894	0.0208144	0.209161	0.475355	0.0534078	-0.298227	-0.0498411	-0.289271	0.123384	0.00348498	-0.40581	0.271148	0.152621	0.238267	0.0546888	0.134994
	5.81875	-1.23393	-1.33025	2.00241	1.27534	0.041603	-0.232364	-0.459736	0.263688	0.426093	0.168994	-0.483888	-0.201063	0.0748719	0.592298	-0.364332	-0.207097	0.0981267	0.0788893	0.130327	0.00747907	0.237165	-0.219521	-0.358021	0.476901	-0.382521	0.296466	-0.456632	-0.220009	0.210708	0.127726	0.149524	-0.0526675	-0.14616	-0.288855	-0.522886	-0.22853	-0.187568	-0.0306449	-0.0452751	-0.00295144	-0.128316	-0.113214	-0.189909	-0.00472694	-0.0189256	0.0763994	-0.248326	0.105093
	10.2005	-3.95866	1.62985	2.56786	0.269464	-0.323335	-0.551108	-0.394414	0.163259	0.311854	0.260727	-0.7467	0.294405	0.431433	0.447466	-0.830913	0.20689	0.697176	0.535254	-0.160251	0.870091	0.165237	-0.280258	-0.199713	0.142589	-0.198976	0.141475	-0.788448	0.140165	0.254217	0.0647612	0.217335	0.0810781	-0.264508	-0.163643	-0.0986171	-0.203476	-0.168253	-0.345547	-0.2463	-0.259357	-0.0428884	0.0650571	-0.312514	0.270679	0.216162	0.13681	-0.119665	0.183951
	6.66052	-1.65654	-1.34135	2.62701	1.34263	-0.105824	-0.172737	-1.17207	0.555871	0.170791	0.0589246	-0.567508	0.149766	0.312393	0.797272	-0.155619	-0.301103	0.071416	0.0694979	0.446159	0.159964	0.297937	-0.269529	-0.221216	0.595406	-0.345692	0.306954	-0.73194	-0.341725	0.112018	0.216341	0.022095	0.00116738	-0.116733	-0.301781	-0.451773	-0.0254852	-0.195385	0.026911	0.0370731	0.121697	-0.316818	-0.0886047	-0.0961274	0.0217034	0.0402248	-0.105663	-0.13493	0.14543
	9.45629	-3.71925	0.667144	2.65755	0.826174	-0.293321	-0.277677	-0.905388	0.369941	-0.150613	0.0410025	-0.533075	0.462017	0.52861	0.74029	-0.562544	0.042081	0.393081	0.157888	0.202866	0.632047	-0.249799	-0.216873	-0.063327	0.493872	-0.284086	0.223154	-0.811392	0.0483477	0.0692375	0.189594	-0.103735	0.0838559	-0.0330753	-0.259027	-0.14915	0.0830027	-0.132691	-0.244327	-0.036386	-0.193133	-0.219687	0.0554459	-0.159215	0.289894	0.207321	-0.0576164	-0.0285259	0.214521
	4.32216	-1.23706	-2.36179	1.61463	1.03382	-0.118435	-0.371901	-0.780529	0.16501	-0.146034	0.0150491	-0.913999	-0.00992907	0.308276	0.564146	0.048157	-0.472961	-0.274801	-0.0956719	0.410045	-0.121559	-0.0128816	-0.44235	-0.529578	0.313266	-0.580056	0.14661	-0.325654	-0.118748	0.0949082	0.0779839	-0.0523606	-0.173843	-0.178979	-0.366514	-0.434581	-0.257268	-0.256538	0.00538832	0.11663	-0.0855606	-0.142153	0.0308491	-0.158194	-0.0195949	0.0202263	0.0836923	-0.319666	0.109377
	7.47564	-3.10808	-0.377215	2.0353	0.668531	-0.312126	-0.443465	-0.8124	0.108557	-0.401296	-0.042286	-0.855915	0.273846	0.590032	0.534847	-0.188809	-0.147249	0.118669	-0.0183992	0.301729	0.284062	-0.28362	-0.251389	-0.343708	0.205681	-0.429153	0.15344	-0.553942	0.095923	-0.0384935	0.0151462	-0.106881	-0.0999113	-0.178191	-0.315334	-0.205317	-0.0595836	-0.129447	-0.144828	-0.058967	-0.22869	-0.115608	0.0493557	-0.124597	0.210078	0.145364	0.0160446	-0.190977	0.160616
	-17.1346	-0.836668	-2.12135	-1.49348	0.827514	0.910701	-1.48987	0.488443	-0.74557	-0.949192	-1.00035	0.419569	-0.574799	0.304072	0.754664	-0.0555095	-0.190176	0.452004	0.854473	0.221472	-0.297708	0.191606	-0.114803	0.319236	0.0349896	0.0245246	0.143695	0.11673	-0.12239	-0.0683831	-0.186887	-0.21404	-0.0629619	-0.0282425	-0.0484194	-0.138443	-0.554639	-0.0341184	0.116576	0.108166	0.138415	0.0252338	-0.0284808	0.156748	-0.0674127	0.0168288	0.255135	0.0119121	0.0526836
	-17.0255	-0.83598	-2.04907	-1.40876	0.832478	0.890552	-1.39491	0.475946	-0.795128	-0.865903	-0.990564	0.397709	-0.552951	0.221873	0.801868	-0.0108325	-0.202048	0.39806	0.796498	0.210151	-0.348661	0.113476	-0.170846	0.314848	-0.0351158	-0.0127077	0.123413	0.0344924	-0.143954	-0.0740016	-0.136229	-0.218085	-0.0677083	-0.0242812	-0.0156242	-0.102629	-0.572833	-0.0188012	0.119569	0.0850183	0.155081	0.0186318	0.0169404	0.18651	-0.0591374	0.0249127	0.221952	-0.00942174	0.0395669
	-11.9664	-0.943768	0.592332	0.212691	-0.125928	0.316211	0.193184	0.618601	-0.273554	0.860671	-0.073569	-0.161413	-0.17491	-0.340172	0.141288	0.099346	-0.425531	-0.512528	0.340681	0.00935367	-0.0819869	-0.204464	-0.111844	0.392773	0.24419	0.240139	0.208184	-0.114487	0.000995199	0.0804048	0.21325	0.0508431	-0.13019	0.126194	0.175804	0.0270359	-0.213751	-0.0144805	0.272027	0.0700774	0.309344	-0.191586	0.0453224	0.101203	-0.12903	0.0646244	-0.198001	0.00786298	-0.050757
	-10.8194	-1.59906	1.44141	-0.0542646	-0.550687	0.382629	0.114993	0.996087	0.11154	0.892653	-0.228483	-0.162663	-0.511974	-0.54515	0.282268	0.0248365	-0.693072	-0.777409	0.264212	0.140352	-0.171048	-0.282084	-0.0749758	0.245183	0.125536	0.589171	0.0282652	-0.0792904	-0.0231653	0.125675	0.577279	0.000599069	-0.348557	0.068291	0.373457	0.145041	-0.134698	0.242754	0.386224	0.0938808	0.292425	-0.345006	0.0192944	-0.0987686	0.153484	0.010789	-0.315472	0.154233	-0.182338
	-3.67313	1.69563	1.6941	-0.187546	-0.874142	0.218393	0.43319	-0.517062	0.65163	-0.455855	0.722383	0.771288	-0.470623	0.403996	-0.599075	0.39801	-0.187824	-0.259436	0.270762	0.0521454	0.195473	-0.08207	-0.102209	-0.0542281	-0.0149052	-0.0826831	-0.522049	0.359726	0.0210386	0.443601	0.107753	-0.0913481	0.00514406	-0.336233	0.127914	0.0356887	0.253447	0.205481	0.300339	0.0204362	0.233055	0.159099	-0.113874	-0.185356	0.190228	-0.155405	-0.0209741	-0.140999	0.215724
	-1.20701	0.472177	3.36338	-0.569863	-1.60636	0.231874	0.258065	0.0162335	1.17035	-0.463007	0.47918	0.519167	-0.821405	0.131058	-0.507098	0.350958	-0.313783	-0.359166	0.0771137	0.139903	-0.00866379	-0.0738053	-0.0577969	-0.0279806	-0.090131	0.18209	-0.757963	0.451783	-0.0453942	0.516694	0.398777	0.0167256	0.153175	-0.245953	0.332892	0.161108	0.444027	0.311464	0.438639	0.0154393	0.234932	0.0424611	-0.301998	-0.353133	0.297591	-0.216059	-0.201328	-0.0693531	0.129629
	2.26159	4.47411	0.135784	-0.445813	0.547184	0.970908	-0.130915	-0.069201	0.058556	-0.412203	0.294348	0.0258801	-0.419286	0.200594	-0.359753	0.467385	0.371308	0.0191143	-0.0515774	-0.202424	0.283085	-0.231134	-0.0669681	-0.0804591	-0.105953	0.345096	-0.525922	-0.249382	-0.0992807	0.0738678	-0.0976847	-0.218379	0.0636723	-0.0321319	-0.03753	-0.115171	-0.0906071	0.00485176	0.0332551	0.516523	-0.0800822	0.205773	-0.0518585	-0.0223714	0.0249155	-0.143183	-0.270488	0.142667	-0.128143
	5.50781	2.56542	2.52292	-0.757646	-0.381669	0.926139	-0.375442	0.538002	0.482383	-0.570409	0.0307586	-0.352177	-0.788836	0.145597	-0.416216	0.477243	0.73118	0.207096	-0.280328	-0.107406	0.183322	-0.00141811	-0.0930372	0.0417794	-0.143288	0.242471	-0.597225	-0.295183	0.034298	0.103545	0.0186039	-0.181899	0.331773	0.0581877	0.148185	0.240288	0.147505	0.0948471	0.117553	0.529919	0.0228244	0.0676533	-0.156959	-0.172508	0.0414027	-0.181761	-0.265201	0.283448	-0.254433
	5.09858	3.45179	-0.838288	-0.192751	1.45341	1.09602	-0.274546	0.843793	-0.285268	0.287933	0.0653933	0.326922	-0.0216206	0.135956	-0.580074	0.555299	0.103685	-0.0130699	-0.380441	0.0582226	0.42345	-0.11421	-0.0878623	0.00943863	-0.309949	0.020048	-0.449426	-0.227904	-0.126543	-0.0604815	-0.325562	0.116168	0.0671178	-0.00260705	0.0375817	0.074687	-0.02462	-0.0632021	-0.0232648	0.235141	-0.319334	0.244934	-0.113873	0.0162289	0.0146658	-0.0751896	-0.151002	0.15582	-0.0749089
	7.93356	1.51584	1.59182	-0.732848	0.291188	1.03958	-0.710753	1.47355	-0.0403065	0.113795	-0.179738	-0.202749	-0.416675	0.087747	-0.770638	0.498188	0.538371	0.30375	-0.399217	0.185682	0.249665	0.131208	-0.0727071	0.0712446	-0.298661	-0.140061	-0.541527	-0.275924	0.0476887	-0.0623657	-0.177956	0.0905536	0.280969	-0.00951391	0.284978	0.428878	0.0344933	0.00809533	0.092409	0.214501	-0.248296	0.192151	-0.241822	-0.0991111	0.0465808	0.065127	-0.0297599	0.343711	-0.19377
	5.59692	0.122618	-3.03559	-0.492552	0.432778	2.49758	0.409281	0.602052	0.276857	0.087702	0.619682	0.130269	-0.284396	0.504044	0.401983	-0.303645	-0.396155	-0.163071	0.0224763	0.225739	-0.173863	0.20639	-0.531914	-0.232564	-0.111717	-0.262876	0.489244	0.626579	-0.122382	-0.54988	-0.202545	0.092469	-0.692651	0.0753504	-0.167487	-0.391596	-0.657235	0.152985	-0.124406	0.169122	0.329366	0.185204	0.300894	0.47123	0.0146901	-0.165112	-0.0304868	-0.312197	0.00143881
	8.6527	-1.85956	-0.369644	-1.20137	-0.849237	2.20945	-0.0583112	1.34196	0.75966	0.0668308	0.223892	-0.439503	-0.684103	0.213152	0.344367	-0.483038	-0.180408	0.0841248	-0.172202	0.302565	-0.458988	0.227342	-0.409811	0.0142659	-0.100206	-0.0545348	0.125625	0.652916	-0.141137	-0.286308	0.0476015	0.157269	-0.12812	0.00576722	-0.0111551	-0.0355339	-0.402164	0.248666	0.0119302	0.152856	0.329259	0.117645	0.036231	0.29776	-0.0702464	-0.207047	0.0117048	-0.176131	-0.0631009
	5.56913	-0.407372	-3.32356	-0.443286	0.27942	2.55604	0.236363	0.305082	0.519219	-0.208668	0.689555	0.0510064	0.132032	0.427357	0.403713	-0.22333	-0.618534	-0.348963	0.0188694	0.248157	-0.353066	0.112336	-0.39963	-0.15494	0.124037	-0.205641	0.50232	0.639451	-0.0478396	-0.568181	-0.0439219	-0.0105169	-0.635253	0.0511658	-0.213322	-0.267008	-0.717096	0.322225	-0.0514042	0.138457	0.388437	0.208918	0.257976	0.540137	0.0834803	-0.0923684	-0.0545251	-0.345692	0.00380635
	7.36837	-1.72476	-1.7377	-0.971052	-0.66849	2.41439	-0.0220998	0.896476	1.13437	-0.021901	0.386822	-0.41393	-0.279258	-0.0895487	0.584053	-0.350684	-0.778166	-0.269466	-0.132299	0.283833	-0.638242	0.124655	-0.324935	-0.124161	0.0339445	0.297466	0.123783	0.714115	-0.216001	-0.320819	0.22948	0.111038	-0.271894	-0.0597691	-0.204049	-0.00840344	-0.447069	0.424434	-0.0145404	0.0708871	0.27855	0.127399	0.0859766	0.423996	0.0825083	-0.153017	-0.0403038	-0.237222	-0.0357286
	5.19113	-0.544422	-3.68366	-0.274782	0.374871	2.43934	-0.120108	-0.259322	0.59195	-0.430328	0.851415	-0.231697	0.646269	0.265073	0.0782952	-0.371299	-0.659514	-0.399887	0.403807	0.507053	-0.542402	0.100824	-0.332542	-0.599278	0.611727	-0.373482	0.476768	0.14052	-0.218987	-0.650467	0.0677511	0.0283436	-0.53794	0.129573	-0.264799	-0.492792	-0.807546	0.492255	-0.484158	0.0605731	0.102532	0.246189	0.0916172	0.598253	-0.0865064	0.0590025	-0.351715	-0.137418	-0.173257
	7.90292	-2.27434	-1.39284	-0.801726	-0.610798	2.17504	-0.492374	0.335921	1.10064	-0.363812	0.528623	-0.610855	0.294116	0.0170332	0.103854	-0.540648	-0.57054	-0.234107	0.239126	0.539206	-0.682412	0.134151	-0.23078	-0.420804	0.552065	-0.147055	0.138774	0.0159577	-0.190381	-0.355122	0.233519	0.109795	-0.157338	0.0674742	-0.102504	-0.151366	-0.53919	0.513871	-0.326729	-0.00526752	0.139783	0.191198	-0.0727344	0.39708	-0.115322	-0.0215436	-0.321771	0.0233701	-0.241965
	-16.7491	-1.54921	-2.234	-0.519315	1.57543	0.522871	-0.967855	-0.619177	-1.15056	-2.14456	-1.10176	2.29114	-0.434767	-0.493719	2.45263	0.995123	1.35249	1.15963	0.864006	0.609487	-0.732856	-0.592995	-0.0835152	-0.939594	-0.922204	-0.235335	-0.535195	0.686085	0.134196	-0.192329	0.125212	0.296395	-0.270771	0.0128852	0.381336	0.0980249	-0.428517	0.134353	-0.345519	-0.347524	0.0242383	-0.0750661	0.194458	-0.0742369	-0.128066	-0.216601	-0.0773131	0.102873	-0.17527
	-16.6747	-1.49532	-2.16538	-0.477908	1.53124	0.521823	-0.914518	-0.564903	-1.17943	-1.99548	-1.05422	2.16825	-0.432594	-0.483968	2.37543	0.97202	1.26773	1.09402	0.780954	0.577811	-0.742669	-0.608579	-0.131421	-0.878094	-0.925341	-0.225329	-0.483683	0.602257	0.0787945	-0.220075	0.130844	0.265913	-0.25601	0.0295035	0.37533	0.115539	-0.439504	0.134536	-0.304577	-0.350123	0.0299112	-0.0582077	0.197143	-0.0355967	-0.109159	-0.209921	-0.0674525	0.0625622	-0.172848
	-12.5381	-0.424488	0.130424	0.597584	0.0438281	0.0364033	0.42701	0.373361	-0.226785	1.05959	0.432744	0.14539	-0.398892	-0.710747	0.172553	0.166084	0.0338398	-0.457147	-0.0115178	0.303695	-0.149048	-0.0326191	-0.179989	0.120883	0.554083	0.440161	0.337946	0.212608	0.0327159	-0.11138	0.116649	0.309717	-0.135132	0.151258	-0.0667929	-0.0804696	-0.0774235	-0.267725	-0.0405013	0.0712489	0.0824494	-0.101425	0.0991965	0.147746	-0.264503	0.155337	-0.149053	0.00153259	-0.0468445
	-12.8565	-0.219387	-0.0690349	0.584764	0.0772856	0.0512774	0.418744	0.352194	-0.303838	1.06841	0.442194	0.102312	-0.352145	-0.655618	0.162361	0.160125	0.0479039	-0.417908	0.0588606	0.299332	-0.152954	-0.0311893	-0.197558	0.120185	0.556711	0.39122	0.323813	0.227147	0.0375613	-0.120253	0.142059	0.290458	-0.145525	0.135575	-0.0389816	-0.112528	-0.126889	-0.27123	-0.0360321	0.0669858	0.101192	-0.109254	0.0914101	0.139707	-0.229453	0.162459	-0.174879	0.0202557	-0.0480703
	-3.35218	2.18788	1.46367	0.353157	-0.784927	-0.6038	0.701878	-0.63577	0.889769	-0.385733	1.24601	0.811033	-0.510648	0.190537	-0.769452	0.251138	0.341518	-0.285592	-0.127674	0.305237	0.213061	0.205944	-0.330101	-0.248994	0.484248	-0.140994	-0.206582	0.440066	-0.235191	0.503205	-0.0350986	0.128192	0.0927055	-0.489882	-0.0425915	-0.120824	0.426464	-0.0139881	0.00523951	0.0931896	0.0315773	0.288813	0.109981	-0.154969	0.103162	-0.092155	-0.004558	-0.220134	0.196419
	-4.34096	2.83556	0.779834	0.183903	-0.666414	-0.49309	0.694982	-0.657786	0.681627	-0.374748	1.2482	0.796472	-0.519043	0.214049	-0.806106	0.298552	0.34141	-0.244334	-0.0993092	0.302365	0.0816533	0.0938289	-0.336071	-0.237963	0.543965	-0.228989	-0.256241	0.606678	-0.163956	0.449826	0.0548988	0.0857395	-0.00312004	-0.536762	0.0117868	-0.206061	0.30372	-0.00441659	-0.0491256	0.0928518	0.0898134	0.32552	0.0355575	-0.191324	0.171327	-0.0982969	-0.0673518	-0.183307	0.134244
	2.76135	5.27823	0.0464456	-0.0412862	0.58017	-0.681604	0.183549	-0.236032	0.460105	-0.29421	0.526504	-0.115568	-0.465769	-0.119178	-0.458334	0.226457	0.544508	0.100509	0.0484611	-0.172371	-0.112398	-0.180231	-0.202972	-0.306244	0.405732	0.0274038	-0.223146	-0.0288408	0.0550209	0.193324	0.0495461	-0.0637432	-0.217261	-0.0290686	-0.105222	-0.143121	0.197787	-0.13771	-0.240335	0.342677	0.0709408	0.0935335	0.0936077	0.0248612	0.216897	-0.216682	-0.108002	-0.0766372	0.0919128
	2.502	5.5248	-0.346267	-0.13985	0.744402	-0.616916	0.179958	-0.257748	0.44769	-0.351595	0.463101	-0.0331632	-0.478542	-0.109793	-0.44749	0.237018	0.440722	0.0758107	-0.0378519	-0.149375	-0.202282	-0.296081	-0.206499	-0.240314	0.44232	0.0415216	-0.231601	0.0426345	0.0672507	0.139528	0.0972508	-0.130164	-0.244672	-0.0335632	-0.104436	-0.181189	0.116563	-0.112028	-0.29276	0.345931	0.0642786	0.0725877	0.0832167	0.0177282	0.246057	-0.214318	-0.133676	-0.106915	0.0508216
	5.25986	4.39419	-0.850617	0.0483418	1.36787	-0.886661	-0.23895	0.938648	0.1547	0.325095	0.103196	0.123883	0.0765839	-0.224045	-0.619574	0.00666532	0.195894	-0.0321291	0.151043	0.143396	-0.0460383	-0.269116	0.00361108	-0.120876	0.162859	-0.183837	-0.215578	-0.177579	0.0544238	0.0324616	0.103043	0.0300408	-0.00998177	-0.0853362	-0.00825221	0.120574	0.0932105	-0.0253147	-0.1777	0.0520065	-0.100081	-0.104788	-0.0164377	-0.0599444	0.242319	-0.0699147	0.154996	0.0164934	0.231414
	4.49704	4.77785	-1.34122	-0.0494977	1.44835	-0.825782	-0.250513	0.947345	0.0885733	0.35832	0.0679953	0.130796	0.0472517	-0.240986	-0.595869	0.0532525	0.157686	-0.0510488	0.146668	0.146361	-0.110866	-0.280014	-0.0469479	-0.122061	0.186094	-0.194049	-0.21023	-0.0795977	0.0452612	0.00413493	0.137834	0.0474142	-0.0260983	-0.106803	0.0192973	0.0661381	0.0110168	-0.0278729	-0.206071	0.0726568	-0.0553153	-0.106843	-0.0179917	-0.0769997	0.250445	-0.0818364	0.142419	-0.00157472	0.192503
	5.72752	1.1639	-2.68999	-0.730597	0.443191	-1.06835	-0.267571	0.422549	0.443404	0.271904	0.479225	0.133722	-0.445461	0.0426664	0.120919	-0.504628	-0.0472733	-0.0934473	-0.112314	-0.236762	0.198632	0.119913	0.251573	-0.119892	-0.115289	-0.0955685	0.11331	-0.0605861	0.0648361	-0.129227	0.239656	-0.0298855	0.0479159	-0.17572	0.0851135	0.0955162	0.168025	-0.141869	-0.0414574	-0.19766	-0.0803698	-0.0703005	-0.111136	-0.220463	0.0115489	-0.238109	0.21246	-0.049834	0.0795908
	4.90051	1.56646	-3.20522	-0.894985	0.438209	-1.00885	-0.277212	0.429259	0.423348	0.299672	0.407265	0.0932114	-0.509958	-0.00133415	0.158506	-0.463443	-0.0406536	-0.122033	-0.114819	-0.202402	0.0842614	0.119479	0.231356	-0.114848	-0.0866392	-0.0709606	0.0976426	0.0876559	0.0302566	-0.159862	0.299134	-0.0745247	0.0577063	-0.181166	0.0768414	0.0472584	0.0942576	-0.099432	-0.0388939	-0.149051	-0.0741022	-0.086761	-0.0956142	-0.21643	0.0019173	-0.223086	0.218041	-0.0636087	0.0423945
	4.69689	1.18462	-3.63606	-0.891782	0.244476	-1.12765	-0.352982	0.158963	0.584613	-0.0831461	0.409959	-0.0633238	-0.13668	0.0700532	0.222459	-0.21816	-0.221028	-0.441045	-0.327334	-0.253576	0.112365	0.24573	0.24357	-0.0354046	-0.210037	-0.0598714	0.147364	0.18373	0.133842	-0.10143	0.166254	-0.206646	0.0357946	-0.290499	0.126067	0.186963	0.0672867	-0.0383763	0.0360246	-0.124181	-0.0808628	-0.101419	0.0152195	-0.229975	0.0638698	-0.149789	0.295778	-0.104274	0.0901429
	4.48681	1.3141	-3.8012	-0.877739	0.294605	-1.07649	-0.343777	0.127409	0.54051	-0.0907175	0.389641	-0.069373	-0.0800356	0.101525	0.197848	-0.190931	-0.234443	-0.384072	-0.350323	-0.255918	0.141261	0.181332	0.214788	-0.0219029	-0.235449	-0.0835961	0.153341	0.210586	0.162616	-0.129564	0.22739	-0.247453	0.00996131	-0.275868	0.105266	0.140909	0.0301389	-0.0363223	0.00543535	-0.146908	-0.0718567	-0.108581	-0.0431097	-0.254415	0.0558669	-0.147552	0.265261	-0.134749	0.0609626
	5.49726	0.526046	-3.50731	-0.824593	0.0719929	-1.32548	-0.327261	-0.0800608	0.814751	-0.494161	0.307393	-0.2771	0.306488	0.193414	0.174901	-0.107677	-0.378847	-0.597245	-0.566609	-0.298136	0.172821	0.36047	0.16143	-0.0157648	-0.364702	0.0143276	0.126205	0.152334	0.287143	-0.0011437	-0.00679589	-0.335434	0.0302603	-0.307991	0.08415	0.215477	0.068818	-0.112566	0.0637884	-0.271653	-0.174	-0.2204	-0.0179078	-0.298882	0.103792	-0.0839219	0.312643	-0.185865	0.0755642
	4.67787	0.919985	-4.00394	-0.884857	0.135221	-1.29581	-0.319838	-0.127038	0.760122	-0.429986	0.341966	-0.261909	0.324836	0.130421	0.206691	-0.0763051	-0.407157	-0.686483	-0.589307	-0.283608	0.134518	0.323155	0.108712	-0.0371708	-0.370242	0.0415979	0.140023	0.269779	0.270112	-0.031596	0.059757	-0.337375	-0.0266538	-0.335177	0.101521	0.141448	-0.0458419	-0.137612	0.00322595	-0.234933	-0.149378	-0.18678	-0.0297641	-0.318223	0.115496	-0.0825596	0.290845	-0.188814	0.0518053
[truncated: 143 more columns]

## Sheet: ANOVA 750
	XLSTAT 2007.6 - ANOVA
	Y / Quantitative: Workbook = Flavus_Reverberi.xls / Sheet = 750 nm / Range = '750 nm'!$D:$CU / 100 rows and 96 columns
	X / Qualitative: Workbook = Flavus_Reverberi.xls / Sheet = 750 nm / Range = '750 nm'!$C:$C / 100 rows and 1 column
	Constraints: an=0
	Confidence interval (%): 95
	Model selection: Best model / Adjusted R²
	Min variables: 1 / Max variables: 1
	Use least squares means: No
	Regression of variable A1 Water:
	Summary of the variables selection (Variable A1 Water):
	No. of variables	Variables	MSE	R²	Adjusted R²	Mallows' Cp	Akaike's AIC	Schwarz's SBC	Amemiya's PC
	1	Q1	0.000808089	0.00712268	-0.00300872	2	-710.104	-704.894	1.01273
	The best model for the selected selection criterion is displayed in blue
	Goodness of fit statistics (Variable A1 Water):
	Observations	100
	Sum of weights	100
	DF	98
	R²	0.00712268
	Adjusted R²	-0.00300872
	MSE	0.000808089
	RMSE	0.0284269
	MAPE	13.9473
	DW	0.560798
	Cp	2
	AIC	-710.104
	SBC	-704.894
	PC	1.0334
	Model parameters (Variable A1 Water):
	Source	Value	Standard error	t	Pr > |t|	Lower bound (95%)	Upper bound (95%)
	Intercept	0.176979	0.00410307	43.1333	< 0.0001	0.168837	0.185122
	Q1-1	0.00477083	0.00568994	0.838469	0.403808	-0.00652066	0.0160623
	Q1-2	0	0
	Equation of the model (Variable A1 Water):
	A1 Water = 0.176979166666667+4.7708333333333E-03*Q1-1
	Q1 / Fisher (LSD) / Analysis of the differences between the categories with a confidence interval of 95%:
	Contrast	Difference	Standardized difference	Critical value	Pr > Diff	Significant
	1 vs 2	0.00477083	0.838469	1.98447	0.403808	No
	Category	Mean	Groups
	1	0.18175	A
	2	0.176979	A
	Q1 / REGWQ / Analysis of the differences between the categories with a confidence interval of 95%:
	Contrast	Difference	Standardized difference	Critical value	Pr > Diff	alpha (Modified)	Significant
	1 vs 2	0.00477083	0.838469	1.98447	0.403814	0.05	No
	Category	Mean	Groups
	1	0.18175	A
	2	0.176979	A
	Regression of variable A2 Tween 80:
	Summary of the variables selection (Variable A2 Tween 80):
	No. of variables	Variables	MSE	R²	Adjusted R²	Mallows' Cp	Akaike's AIC	Schwarz's SBC	Amemiya's PC
	1	Q1	0.0138269	0.00921167	-0.000898412	2	-426.134	-420.924	1.0106
	The best model for the selected selection criterion is displayed in blue
	Goodness of fit statistics (Variable A2 Tween 80):
	Observations	100
	Sum of weights	100
	DF	98
	R²	0.00921167
	Adjusted R²	-0.000898412
	MSE	0.0138269
	RMSE	0.117588
	MAPE	44.6658
	DW	0.443237
	Cp	2
	AIC	-426.134
	SBC	-420.924
	PC	1.03123
	Model parameters (Variable A2 Tween 80):
	Source	Value	Standard error	t	Pr > |t|	Lower bound (95%)	Upper bound (95%)
	Intercept	0.300687	0.0169724	17.7163	< 0.0001	0.267006	0.334369
	Q1-1	0.0224663	0.0235364	0.954535	0.342162	-0.0242409	0.0691736
	Q1-2	0	0
	Equation of the model (Variable A2 Tween 80):
	A2 Tween 80 = 0.3006875+2.24663461538461E-02*Q1-1
	Q1 / Fisher (LSD) / Analysis of the differences between the categories with a confidence interval of 95%:
	Contrast	Difference	Standardized difference	Critical value	Pr > Diff	Significant
	1 vs 2	0.0224663	0.954535	1.98447	0.342162	No
	Category	Mean	Groups
	1	0.323154	A
	2	0.300687	A
	Q1 / REGWQ / Analysis of the differences between the categories with a confidence interval of 95%:
	Contrast	Difference	Standardized difference	Critical value	Pr > Diff	alpha (Modified)	Significant
	1 vs 2	0.0224663	0.954535	1.98447	0.342168	0.05	No
	Category	Mean	Groups
	1	0.323154	A
	2	0.300687	A
	Regression of variable A3 N-Acetyl-D-Galactosamine:
	Summary of the variables selection (Variable A3 N-Acetyl-D-Galactosamine):
	No. of variables	Variables	MSE	R²	Adjusted R²	Mallows' Cp	Akaike's AIC	Schwarz's SBC	Amemiya's PC
	1	Q1	0.00335992	0.0412012	0.0314175	2	-567.604	-562.394	0.977975
	The best model for the selected selection criterion is displayed in blue
	Goodness of fit statistics (Variable A3 N-Acetyl-D-Galactosamine):
	Observations	100
	Sum of weights	100
	DF	98
	R²	0.0412012
	Adjusted R²	0.0314175
	MSE	0.00335992
	RMSE	0.0579648
	MAPE	21.9603
	DW	0.637722
	Cp	2
	AIC	-567.604
	SBC	-562.394
	PC	0.997933
	Model parameters (Variable A3 N-Acetyl-D-Galactosamine):
	Source	Value	Standard error	t	Pr > |t|	Lower bound (95%)	Upper bound (95%)
	Intercept	0.239771	0.0083665	28.6584	< 0.0001	0.223168	0.256374
	Q1-1	-0.0238093	0.0116023	-2.05213	0.0428238	-0.0468336	-0.000785001
	Q1-2	0	0
	Equation of the model (Variable A3 N-Acetyl-D-Galactosamine):
	A3 N-Acetyl-D-Galactosamine = 0.239770833333333-2.38092948717949E-02*Q1-1
	Q1 / Fisher (LSD) / Analysis of the differences between the categories with a confidence interval of 95%:
	Contrast	Difference	Standardized difference	Critical value	Pr > Diff	Significant
	2 vs 1	0.0238093	2.05213	1.98447	0.0428238	Yes
	Category	Mean	Groups
	2	0.239771	A
	1	0.215962		B
	Q1 / REGWQ / Analysis of the differences between the categories with a confidence interval of 95%:
	Contrast	Difference	Standardized difference	Critical value	Pr > Diff	alpha (Modified)	Significant
	2 vs 1	0.0238093	2.05213	1.98447	0.042833	0.05	Yes
	Category	Mean	Groups
	2	0.239771	A
	1	0.215962		B
	Regression of variable A4 N-Acetyl-D-Glucosamine:
	Summary of the variables selection (Variable A4 N-Acetyl-D-Glucosamine):
	No. of variables	Variables	MSE	R²	Adjusted R²	Mallows' Cp	Akaike's AIC	Schwarz's SBC	Amemiya's PC
	1	Q1	0.316149	0.000644923	-0.00955258	2	-113.174	-107.964	1.01934
	The best model for the selected selection criterion is displayed in blue
	Goodness of fit statistics (Variable A4 N-Acetyl-D-Glucosamine):
	Observations	100
	Sum of weights	100
	DF	98
	R²	0.000644923
	Adjusted R²	-0.00955258
	MSE	0.316149
	RMSE	0.562271
	MAPE	154.442
	DW	0.427416
	Cp	2
	AIC	-113.174
	SBC	-107.964
	PC	1.04015
	Model parameters (Variable A4 N-Acetyl-D-Glucosamine):
	Source	Value	Standard error	t	Pr > |t|	Lower bound (95%)	Upper bound (95%)
	Intercept	1.06644	0.0811569	13.1404	< 0.0001	0.905384	1.22749
	Q1-1	-0.0283029	0.112544	-0.251482	0.801968	-0.251643	0.195038
	Q1-2	0	0
	Equation of the model (Variable A4 N-Acetyl-D-Glucosamine):
	A4 N-Acetyl-D-Glucosamine = 1.0664375-2.83028846153842E-02*Q1-1
	Q1 / Fisher (LSD) / Analysis of the differences between the categories with a confidence interval of 95%:
	Contrast	Difference	Standardized difference	Critical value	Pr > Diff	Significant
	2 vs 1	0.0283029	0.251482	1.98447	0.801968	No
	Category	Mean	Groups
	2	1.06644	A
	1	1.03813	A
	Q1 / REGWQ / Analysis of the differences between the categories with a confidence interval of 95%:
	Contrast	Difference	Standardized difference	Critical value	Pr > Diff	alpha (Modified)	Significant
	2 vs 1	0.0283029	0.251482	1.98447	0.80197	0.05	No
	Category	Mean	Groups
	2	1.06644	A
	1	1.03813	A
	Regression of variable A5 N-Acetyl-D-Mannosamine:
	Summary of the variables selection (Variable A5 N-Acetyl-D-Mannosamine):
	No. of variables	Variables	MSE	R²	Adjusted R²	Mallows' Cp	Akaike's AIC	Schwarz's SBC	Amemiya's PC
	1	Q1	0.00312675	0.00470572	-0.00545034	2	-574.796	-569.586	1.0152
	The best model for the selected selection criterion is displayed in blue
	Goodness of fit statistics (Variable A5 N-Acetyl-D-Mannosamine):
	Observations	100
	Sum of weights	100
	DF	98
	R²	0.00470572
	Adjusted R²	-0.00545034
	MSE	0.00312675
	RMSE	0.0559173
	MAPE	21.4204
	DW	0.745377
	Cp	2
	AIC	-574.796
	SBC	-569.586
	PC	1.03592
	Model parameters (Variable A5 N-Acetyl-D-Mannosamine):
	Source	Value	Standard error	t	Pr > |t|	Lower bound (95%)	Upper bound (95%)
	Intercept	0.221708	0.00807097	27.4698	< 0.0001	0.205692	0.237725
	Q1-1	0.00761859	0.0111924	0.680692	0.497672	-0.0145924	0.0298296
	Q1-2	0	0
	Equation of the model (Variable A5 N-Acetyl-D-Mannosamine):
	A5 N-Acetyl-D-Mannosamine = 0.221708333333333+7.61858974358983E-03*Q1-1
	Q1 / Fisher (LSD) / Analysis of the differences between the categories with a confidence interval of 95%:
	Contrast	Difference	Standardized difference	Critical value	Pr > Diff	Significant
	1 vs 2	0.00761859	0.680692	1.98447	0.497672	No
	Category	Mean	Groups
	1	0.229327	A
	2	0.221708	A
	Q1 / REGWQ / Analysis of the differences between the categories with a confidence interval of 95%:
	Contrast	Difference	Standardized difference	Critical value	Pr > Diff	alpha (Modified)	Significant
	1 vs 2	0.00761859	0.680692	1.98447	0.497677	0.05	No
	Category	Mean	Groups
	1	0.229327	A
	2	0.221708	A
	Regression of variable A6 Adonitol:
	Summary of the variables selection (Variable A6 Adonitol):
	No. of variables	Variables	MSE	R²	Adjusted R²	Mallows' Cp	Akaike's AIC	Schwarz's SBC	Amemiya's PC
	1	Q1	0.24101	0.00347117	-0.00669749	2	-140.312	-135.101	1.01646
	The best model for the selected selection criterion is displayed in blue
	Goodness of fit statistics (Variable A6 Adonitol):
	Observations	100
	Sum of weights	100
	DF	98
	R²	0.00347117
	Adjusted R²	-0.00669749
	MSE	0.24101
	RMSE	0.490928
	MAPE	139.6
	DW	0.452609
	Cp	2
	AIC	-140.312
	SBC	-135.101
	PC	1.0372
	Model parameters (Variable A6 Adonitol):
	Source	Value	Standard error	t	Pr > |t|	Lower bound (95%)	Upper bound (95%)
	Intercept	0.982104	0.0708594	13.8599	< 0.0001	0.841486	1.12272
	Q1-1	-0.0574119	0.0982642	-0.58426	0.560388	-0.252414	0.13759
	Q1-2	0	0
	Equation of the model (Variable A6 Adonitol):
	A6 Adonitol = 0.982104166666667-5.74118589743589E-02*Q1-1
	Q1 / Fisher (LSD) / Analysis of the differences between the categories with a confidence interval of 95%:
	Contrast	Difference	Standardized difference	Critical value	Pr > Diff	Significant
	2 vs 1	0.0574119	0.58426	1.98447	0.560388	No
	Category	Mean	Groups
	2	0.982104	A
	1	0.924692	A
	Q1 / REGWQ / Analysis of the differences between the categories with a confidence interval of 95%:
	Contrast	Difference	Standardized difference	Critical value	Pr > Diff	alpha (Modified)	Significant
	2 vs 1	0.0574119	0.58426	1.98447	0.560392	0.05	No
	Category	Mean	Groups
	2	0.982104	A
	1	0.924692	A
	Regression of variable A7 Amygdalin:
	Summary of the variables selection (Variable A7 Amygdalin):
	No. of variables	Variables	MSE	R²	Adjusted R²	Mallows' Cp	Akaike's AIC	Schwarz's SBC	Amemiya's PC
	1	Q1	0.304663	9.40531e-05	-0.0101091	2	-116.875	-111.665	1.0199
	The best model for the selected selection criterion is displayed in blue
	Goodness of fit statistics (Variable A7 Amygdalin):
	Observations	100
	Sum of weights	100
	DF	98
	R²	9.40531e-05
	Adjusted R²	-0.0101091
	MSE	0.304663
	RMSE	0.551963
	MAPE	139.15
	DW	0.398905
	Cp	2
	AIC	-116.875
	SBC	-111.665
	PC	1.04072
	Model parameters (Variable A7 Amygdalin):
	Source	Value	Standard error	t	Pr > |t|	Lower bound (95%)	Upper bound (95%)
	Intercept	0.996396	0.079669	12.5067	< 0.0001	0.838295	1.1545
	Q1-1	-0.0106074	0.110481	-0.0960108	0.923708	-0.229853	0.208639
	Q1-2	0	0
	Equation of the model (Variable A7 Amygdalin):
	A7 Amygdalin = 0.996395833333333-1.06073717948716E-02*Q1-1
	Q1 / Fisher (LSD) / Analysis of the differences between the categories with a confidence interval of 95%:
	Contrast	Difference	Standardized difference	Critical value	Pr > Diff	Significant
	2 vs 1	0.0106074	0.0960108	1.98447	0.923708	No
	Category	Mean	Groups
	2	0.996396	A
	1	0.985788	A
	Q1 / REGWQ / Analysis of the differences between the categories with a confidence interval of 95%:
	Contrast	Difference	Standardized difference	Critical value	Pr > Diff	alpha (Modified)	Significant
	2 vs 1	0.0106074	0.0960108	1.98447	0.923709	0.05	No
	Category	Mean	Groups
	2	0.996396	A
	1	0.985788	A
	Regression of variable A8 D-Arabinose:
	Summary of the variables selection (Variable A8 D-Arabinose):
	No. of variables	Variables	MSE	R²	Adjusted R²	Mallows' Cp	Akaike's AIC	Schwarz's SBC	Amemiya's PC
	1	Q1	0.0246702	0.00196214	-0.00822192	2	-368.236	-363.026	1.018
	The best model for the selected selection criterion is displayed in blue
	Goodness of fit statistics (Variable A8 D-Arabinose):
	Observations	100
	Sum of weights	100
	DF	98
	R²	0.00196214
	Adjusted R²	-0.00822192
	MSE	0.0246702
	RMSE	0.157068
	MAPE	50.2989
	DW	0.60676
	Cp	2
	AIC	-368.236
	SBC	-363.026
	PC	1.03877
	Model parameters (Variable A8 D-Arabinose):
	Source	Value	Standard error	t	Pr > |t|	Lower bound (95%)	Upper bound (95%)
	Intercept	0.396396	0.0226708	17.4849	< 0.0001	0.351406	0.441385
	Q1-1	-0.0137997	0.0314387	-0.43894	0.661672	-0.0761887	0.0485894
	Q1-2	0	0
	Equation of the model (Variable A8 D-Arabinose):
	A8 D-Arabinose = 0.396395833333333-1.37996794871795E-02*Q1-1
	Q1 / Fisher (LSD) / Analysis of the differences between the categories with a confidence interval of 95%:
	Contrast	Difference	Standardized difference	Critical value	Pr > Diff	Significant
	2 vs 1	0.0137997	0.43894	1.98447	0.661672	No
	Category	Mean	Groups
	2	0.396396	A
	1	0.382596	A
	Q1 / REGWQ / Analysis of the differences between the categories with a confidence interval of 95%:
	Contrast	Difference	Standardized difference	Critical value	Pr > Diff	alpha (Modified)	Significant
	2 vs 1	0.0137997	0.43894	1.98447	0.661675	0.05	No
	Category	Mean	Groups
	2	0.396396	A
	1	0.382596	A
	Regression of variable A9 L-Arabinose:
	Summary of the variables selection (Variable A9 L-Arabinose):
	No. of variables	Variables	MSE	R²	Adjusted R²	Mallows' Cp	Akaike's AIC	Schwarz's SBC	Amemiya's PC
	1	Q1	0.185926	0.00836065	-0.00175812	2	-166.261	-161.051	1.01147
	The best model for the selected selection criterion is displayed in blue
	Goodness of fit statistics (Variable A9 L-Arabinose):
	Observations	100
	Sum of weights	100
	DF	98
	R²	0.00836065
	Adjusted R²	-0.00175812
	MSE	0.185926
	RMSE	0.431191
	MAPE	113.623
	DW	0.437433
	Cp	2
	AIC	-166.261
	SBC	-161.051
	PC	1.03211
	Model parameters (Variable A9 L-Arabinose):
	Source	Value	Standard error	t	Pr > |t|	Lower bound (95%)	Upper bound (95%)
	Intercept	0.906125	0.0622371	14.5593	< 0.0001	0.782618	1.02963
	Q1-1	-0.0784519	0.0863073	-0.908984	0.365589	-0.249726	0.0928221
	Q1-2	0	0
	Equation of the model (Variable A9 L-Arabinose):
	A9 L-Arabinose = 0.906125-0.078451923076923*Q1-1
	Q1 / Fisher (LSD) / Analysis of the differences between the categories with a confidence interval of 95%:
	Contrast	Difference	Standardized difference	Critical value	Pr > Diff	Significant
	2 vs 1	0.0784519	0.908984	1.98447	0.365589	No
	Category	Mean	Groups
	2	0.906125	A
	1	0.827673	A
	Q1 / REGWQ / Analysis of the differences between the categories with a confidence interval of 95%:
	Contrast	Difference	Standardized difference	Critical value	Pr > Diff	alpha (Modified)	Significant
	2 vs 1	0.0784519	0.908984	1.98447	0.365595	0.05	No
	Category	Mean	Groups
	2	0.906125	A
	1	0.827673	A
	Regression of variable A10 D-Arabitol:
	Summary of the variables selection (Variable A10 D-Arabitol):
	No. of variables	Variables	MSE	R²	Adjusted R²	Mallows' Cp	Akaike's AIC	Schwarz's SBC	Amemiya's PC
	1	Q1	0.109746	0.00338845	-0.00678105	2	-218.979	-213.769	1.01654
	The best model for the selected selection criterion is displayed in blue
	Goodness of fit statistics (Variable A10 D-Arabitol):
	Observations	100
	Sum of weights	100
	DF	98
	R²	0.00338845
	Adjusted R²	-0.00678105
	MSE	0.109746
	RMSE	0.331279
	MAPE	100.352
	DW	0.43237
	Cp	2
	AIC	-218.979
	SBC	-213.769
	PC	1.03729
	Model parameters (Variable A10 D-Arabitol):
	Source	Value	Standard error	t	Pr > |t|	Lower bound (95%)	Upper bound (95%)
	Intercept	0.702333	0.047816	14.6882	< 0.0001	0.607444	0.797223
	Q1-1	-0.0382756	0.0663089	-0.577233	0.565106	-0.169863	0.0933122
	Q1-2	0	0
	Equation of the model (Variable A10 D-Arabitol):
	A10 D-Arabitol = 0.702333333333333-3.82756410256408E-02*Q1-1
	Q1 / Fisher (LSD) / Analysis of the differences between the categories with a confidence interval of 95%:
	Contrast	Difference	Standardized difference	Critical value	Pr > Diff	Significant
	2 vs 1	0.0382756	0.577233	1.98447	0.565106	No
	Category	Mean	Groups
	2	0.702333	A
	1	0.664058	A
	Q1 / REGWQ / Analysis of the differences between the categories with a confidence interval of 95%:
	Contrast	Difference	Standardized difference	Critical value	Pr > Diff	alpha (Modified)	Significant
	2 vs 1	0.0382756	0.577233	1.98447	0.56511	0.05	No
	Category	Mean	Groups
	2	0.702333	A
	1	0.664058	A
	Regression of variable A11 Arbutin:
	Summary of the variables selection (Variable A11 Arbutin):
	No. of variables	Variables	MSE	R²	Adjusted R²	Mallows' Cp	Akaike's AIC	Schwarz's SBC	Amemiya's PC
	1	Q1	0.0762462	0.00167194	-0.00851508	2	-255.399	-250.189	1.01829
	The best model for the selected selection criterion is displayed in blue
	Goodness of fit statistics (Variable A11 Arbutin):
	Observations	100
	Sum of weights	100
	DF	98
	R²	0.00167194
	Adjusted R²	-0.00851508
	MSE	0.0762462
	RMSE	0.276127
	MAPE	81.6745
	DW	0.534352
	Cp	2
	AIC	-255.399
	SBC	-250.189
	PC	1.03908
	Model parameters (Variable A11 Arbutin):
	Source	Value	Standard error	t	Pr > |t|	Lower bound (95%)	Upper bound (95%)
	Intercept	0.628917	0.0398555	15.7799	< 0.0001	0.549825	0.708009
	Q1-1	0.022391	0.0552697	0.405123	0.68627	-0.0872898	0.132072
	Q1-2	0	0
	Equation of the model (Variable A11 Arbutin):
	A11 Arbutin = 0.628916666666667+2.23910256410255E-02*Q1-1
	Q1 / Fisher (LSD) / Analysis of the differences between the categories with a confidence interval of 95%:
	Contrast	Difference	Standardized difference	Critical value	Pr > Diff	Significant
	1 vs 2	0.022391	0.405123	1.98447	0.68627	No
	Category	Mean	Groups
	1	0.651308	A
	2	0.628917	A
	Q1 / REGWQ / Analysis of the differences between the categories with a confidence interval of 95%:
	Contrast	Difference	Standardized difference	Critical value	Pr > Diff	alpha (Modified)	Significant
	1 vs 2	0.022391	0.405123	1.98447	0.686273	0.05	No
	Category	Mean	Groups
	1	0.651308	A
	2	0.628917	A
	Regression of variable A12 D-Cellobiose:
	Summary of the variables selection (Variable A12 D-Cellobiose):
	No. of variables	Variables	MSE	R²	Adjusted R²	Mallows' Cp	Akaike's AIC	Schwarz's SBC	Amemiya's PC
	1	Q1	0.0750451	0.012534	0.00245779	2	-256.987	-251.777	1.00722
	The best model for the selected selection criterion is displayed in blue
	Goodness of fit statistics (Variable A12 D-Cellobiose):
	Observations	100
	Sum of weights	100
	DF	98
	R²	0.012534
	Adjusted R²	0.00245779
	MSE	0.0750451
	RMSE	0.273944
	MAPE	86.0446
	DW	0.409032
	Cp	2
	AIC	-256.987
	SBC	-251.777
	PC	1.02777
	Model parameters (Variable A12 D-Cellobiose):
	Source	Value	Standard error	t	Pr > |t|	Lower bound (95%)	Upper bound (95%)
	Intercept	0.561229	0.0395403	14.1938	< 0.0001	0.482763	0.639696
	Q1-1	0.0611554	0.0548326	1.11531	0.267444	-0.047658	0.169969
	Q1-2	0	0
	Equation of the model (Variable A12 D-Cellobiose):
	A12 D-Cellobiose = 0.561229166666667+6.11554487179486E-02*Q1-1
	Q1 / Fisher (LSD) / Analysis of the differences between the categories with a confidence interval of 95%:
	Contrast	Difference	Standardized difference	Critical value	Pr > Diff	Significant
	1 vs 2	0.0611554	1.11531	1.98447	0.267444	No
	Category	Mean	Groups
	1	0.622385	A
	2	0.561229	A
	Q1 / REGWQ / Analysis of the differences between the categories with a confidence interval of 95%:
	Contrast	Difference	Standardized difference	Critical value	Pr > Diff	alpha (Modified)	Significant
	1 vs 2	0.0611554	1.11531	1.98447	0.267451	0.05	No
	Category	Mean	Groups
	1	0.622385	A
	2	0.561229	A
	Regression of variable B1 a- Cyclodextrin:
	Summary of the variables selection (Variable B1 a- Cyclodextrin):
	No. of variables	Variables	MSE	R²	Adjusted R²	Mallows' Cp	Akaike's AIC	Schwarz's SBC	Amemiya's PC
	1	Q1	0.00820431	0.0341752	0.0243198	2	-478.33	-473.119	0.985141
	The best model for the selected selection criterion is displayed in blue
	Goodness of fit statistics (Variable B1 a- Cyclodextrin):
	Observations	100
	Sum of weights	100
	DF	98
	R²	0.0341752
	Adjusted R²	0.0243198
	MSE	0.00820431
	RMSE	0.0905777
	MAPE	15.2416
	DW	0.756618
	Cp	2
	AIC	-478.33
	SBC	-473.119
	PC	1.00525
	Model parameters (Variable B1 a- Cyclodextrin):
	Source	Value	Standard error	t	Pr > |t|	Lower bound (95%)	Upper bound (95%)
	Intercept	0.499104	0.0130738	38.176	< 0.0001	0.47316	0.525049
	Q1-1	0.0337612	0.01813	1.86217	0.0655753	-0.00221726	0.0697397
	Q1-2	0	0
	Equation of the model (Variable B1 a- Cyclodextrin):
	B1 a- Cyclodextrin = 0.499104166666667+3.37612179487179E-02*Q1-1
	Q1 / Fisher (LSD) / Analysis of the differences between the categories with a confidence interval of 95%:
	Contrast	Difference	Standardized difference	Critical value	Pr > Diff	Significant
	1 vs 2	0.0337612	1.86217	1.98447	0.0655753	No
	Category	Mean	Groups
	1	0.532865	A
	2	0.499104	A
	Q1 / REGWQ / Analysis of the differences between the categories with a confidence interval of 95%:
	Contrast	Difference	Standardized difference	Critical value	Pr > Diff	alpha (Modified)	Significant
	1 vs 2	0.0337612	1.86217	1.98447	0.0655842	0.05	No
	Category	Mean	Groups
	1	0.532865	A
	2	0.499104	A
	Regression of variable B2 b-Cyclodextrin:
	Summary of the variables selection (Variable B2 b-Cyclodextrin):
	No. of variables	Variables	MSE	R²	Adjusted R²	Mallows' Cp	Akaike's AIC	Schwarz's SBC	Amemiya's PC
	1	Q1	0.0157667	0.0121902	0.00211048	2	-413.006	-407.796	1.00757
	The best model for the selected selection criterion is displayed in blue
	Goodness of fit statistics (Variable B2 b-Cyclodextrin):
	Observations	100
	Sum of weights	100
	DF	98
	R²	0.0121902
	Adjusted R²	0.00211048
	MSE	0.0157667
	RMSE	0.125565
	MAPE	32.951
	DW	0.630178
	Cp	2
	AIC	-413.006
	SBC	-407.796
	PC	1.02813
	Model parameters (Variable B2 b-Cyclodextrin):
	Source	Value	Standard error	t	Pr > |t|	Lower bound (95%)	Upper bound (95%)
	Intercept	0.441063	0.0181238	24.3361	< 0.0001	0.405096	0.477029
	Q1-1	-0.0276394	0.0251332	-1.09972	0.274149	-0.0775154	0.0222366
	Q1-2	0	0
	Equation of the model (Variable B2 b-Cyclodextrin):
	B2 b-Cyclodextrin = 0.4410625-2.76394230769231E-02*Q1-1
	Q1 / Fisher (LSD) / Analysis of the differences between the categories with a confidence interval of 95%:
	Contrast	Difference	Standardized difference	Critical value	Pr > Diff	Significant
	2 vs 1	0.0276394	1.09972	1.98447	0.274149	No
	Category	Mean	Groups
	2	0.441063	A
	1	0.413423	A
	Q1 / REGWQ / Analysis of the differences between the categories with a confidence interval of 95%:
	Contrast	Difference	Standardized difference	Critical value	Pr > Diff	alpha (Modified)	Significant
	2 vs 1	0.0276394	1.09972	1.98447	0.274156	0.05	No
	Category	Mean	Groups
	2	0.441063	A
	1	0.413423	A
	Regression of variable B3 Dextrin:
	Summary of the variables selection (Variable B3 Dextrin):
	No. of variables	Variables	MSE	R²	Adjusted R²	Mallows' Cp	Akaike's AIC	Schwarz's SBC	Amemiya's PC
	1	Q1	0.0511771	0.013485	0.00341857	2	-295.267	-290.056	1.00625
	The best model for the selected selection criterion is displayed in blue
	Goodness of fit statistics (Variable B3 Dextrin):
	Observations	100
	Sum of weights	100
	DF	98
	R²	0.013485
	Adjusted R²	0.00341857
	MSE	0.0511771
	RMSE	0.226224
	MAPE	46.7747
	DW	0.56662
	Cp	2
	AIC	-295.267
	SBC	-290.056
	PC	1.02678
	Model parameters (Variable B3 Dextrin):
	Source	Value	Standard error	t	Pr > |t|	Lower bound (95%)	Upper bound (95%)
	Intercept	0.638437	0.0326526	19.5524	< 0.0001	0.57364	0.703235
	Q1-1	0.0524087	0.045281	1.15741	0.249918	-0.0374499	0.142267
	Q1-2	0	0
	Equation of the model (Variable B3 Dextrin):
	B3 Dextrin = 0.6384375+5.24086538461536E-02*Q1-1
	Q1 / Fisher (LSD) / Analysis of the differences between the categories with a confidence interval of 95%:
	Contrast	Difference	Standardized difference	Critical value	Pr > Diff	Significant
	1 vs 2	0.0524087	1.15741	1.98447	0.249918	No
	Category	Mean	Groups
	1	0.690846	A
	2	0.638437	A
	Q1 / REGWQ / Analysis of the differences between the categories with a confidence interval of 95%:
	Contrast	Difference	Standardized difference	Critical value	Pr > Diff	alpha (Modified)	Significant
	1 vs 2	0.0524087	1.15741	1.98447	0.249925	0.05	No
	Category	Mean	Groups
	1	0.690846	A
	2	0.638437	A
	Regression of variable B4 i-Erythritol:
	Summary of the variables selection (Variable B4 i-Erythritol):
	No. of variables	Variables	MSE	R²	Adjusted R²	Mallows' Cp	Akaike's AIC	Schwarz's SBC	Amemiya's PC
	1	Q1	0.390004	0.000491561	-0.0097075	2	-92.1802	-86.9698	1.0195
	The best model for the selected selection criterion is displayed in blue
	Goodness of fit statistics (Variable B4 i-Erythritol):
	Observations	100
	Sum of weights	100
	DF	98
	R²	0.000491561
	Adjusted R²	-0.0097075
	MSE	0.390004
	RMSE	0.624503
	MAPE	161.221
	DW	0.403169
	Cp	2
	AIC	-92.1802
	SBC	-86.9698
	PC	1.0403
	Model parameters (Variable B4 i-Erythritol):
	Source	Value	Standard error	t	Pr > |t|	Lower bound (95%)	Upper bound (95%)
	Intercept	1.11275	0.0901392	12.3448	< 0.0001	0.933872	1.29163
	Q1-1	-0.0274423	0.125001	-0.219537	0.826688	-0.275502	0.220617
	Q1-2	0	0
	Equation of the model (Variable B4 i-Erythritol):
	B4 i-Erythritol = 1.11275-2.74423076923078E-02*Q1-1
	Q1 / Fisher (LSD) / Analysis of the differences between the categories with a confidence interval of 95%:
	Contrast	Difference	Standardized difference	Critical value	Pr > Diff	Significant
	2 vs 1	0.0274423	0.219537	1.98447	0.826688	No
	Category	Mean	Groups
	2	1.11275	A
	1	1.08531	A
	Q1 / REGWQ / Analysis of the differences between the categories with a confidence interval of 95%:
	Contrast	Difference	Standardized difference	Critical value	Pr > Diff	alpha (Modified)	Significant
	2 vs 1	0.0274423	0.219537	1.98447	0.82669	0.05	No
	Category	Mean	Groups
	2	1.11275	A
	1	1.08531	A
	Regression of variable B5 D-Fructose:
	Summary of the variables selection (Variable B5 D-Fructose):
	No. of variables	Variables	MSE	R²	Adjusted R²	Mallows' Cp	Akaike's AIC	Schwarz's SBC	Amemiya's PC
	1	Q1	0.221501	0.00488388	-0.00527036	2	-148.753	-143.543	1.01502
	The best model for the selected selection criterion is displayed in blue
	Goodness of fit statistics (Variable B5 D-Fructose):
	Observations	100
	Sum of weights	100
	DF	98
	R²	0.00488388
	Adjusted R²	-0.00527036
	MSE	0.221501
	RMSE	0.470639
	MAPE	134.426
	DW	0.456627
	Cp	2
	AIC	-148.753
	SBC	-143.543
	PC	1.03573
	Model parameters (Variable B5 D-Fructose):
	Source	Value	Standard error	t	Pr > |t|	Lower bound (95%)	Upper bound (95%)
	Intercept	0.923937	0.0679308	13.6011	< 0.0001	0.789131	1.05874
	Q1-1	0.0653317	0.0942031	0.69352	0.489624	-0.121611	0.252275
	Q1-2	0	0
	Equation of the model (Variable B5 D-Fructose):
	B5 D-Fructose = 0.9239375+6.53317307692309E-02*Q1-1
	Q1 / Fisher (LSD) / Analysis of the differences between the categories with a confidence interval of 95%:
	Contrast	Difference	Standardized difference	Critical value	Pr > Diff	Significant
	1 vs 2	0.0653317	0.69352	1.98447	0.489624	No
	Category	Mean	Groups
	1	0.989269	A
	2	0.923937	A
	Q1 / REGWQ / Analysis of the differences between the categories with a confidence interval of 95%:
	Contrast	Difference	Standardized difference	Critical value	Pr > Diff	alpha (Modified)	Significant
	1 vs 2	0.0653317	0.69352	1.98447	0.489629	0.05	No
	Category	Mean	Groups
	1	0.989269	A
	2	0.923937	A
	Regression of variable B6 L-Fucose:
	Summary of the variables selection (Variable B6 L-Fucose):
	No. of variables	Variables	MSE	R²	Adjusted R²	Mallows' Cp	Akaike's AIC	Schwarz's SBC	Amemiya's PC
	1	Q1	0.00620409	0.0451437	0.0354003	2	-506.275	-501.065	0.973953
	The best model for the selected selection criterion is displayed in blue
	Goodness of fit statistics (Variable B6 L-Fucose):
	Observations	100
	Sum of weights	100
	DF	98
	R²	0.0451437
	Adjusted R²	0.0354003
	MSE	0.00620409
	RMSE	0.078766
	MAPE	30.0512
	DW	1.22386
	Cp	2
	AIC	-506.275
	SBC	-501.065
	PC	0.99383
	Model parameters (Variable B6 L-Fucose):
	Source	Value	Standard error	t	Pr > |t|	Lower bound (95%)	Upper bound (95%)
	Intercept	0.237083	0.0113689	20.8537	< 0.0001	0.214522	0.259645
	Q1-1	0.0339359	0.0157658	2.1525	0.0338136	0.00264913	0.0652227
	Q1-2	0	0
	Equation of the model (Variable B6 L-Fucose):
	B6 L-Fucose = 0.237083333333333+3.39358974358975E-02*Q1-1
	Q1 / Fisher (LSD) / Analysis of the differences between the categories with a confidence interval of 95%:
	Contrast	Difference	Standardized difference	Critical value	Pr > Diff	Significant
	1 vs 2	0.0339359	2.1525	1.98447	0.0338136	Yes
	Category	Mean	Groups
	1	0.271019	A
	2	0.237083		B
	Q1 / REGWQ / Analysis of the differences between the categories with a confidence interval of 95%:
	Contrast	Difference	Standardized difference	Critical value	Pr > Diff	alpha (Modified)	Significant
	1 vs 2	0.0339359	2.1525	1.98447	0.0338229	0.05	Yes
	Category	Mean	Groups
	1	0.271019	A
	2	0.237083		B
	Regression of variable B7 D-Galactose:
	Summary of the variables selection (Variable B7 D-Galactose):
	No. of variables	Variables	MSE	R²	Adjusted R²	Mallows' Cp	Akaike's AIC	Schwarz's SBC	Amemiya's PC
	1	Q1	0.0890573	2.05537e-06	-0.010202	2	-239.868	-234.657	1.02
	The best model for the selected selection criterion is displayed in blue
	Goodness of fit statistics (Variable B7 D-Galactose):
	Observations	100
	Sum of weights	100
	DF	98
	R²	2.05537e-06
	Adjusted R²	-0.010202
	MSE	0.0890573
	RMSE	0.298425
	MAPE	87.9423
	DW	0.452184
	Cp	2
	AIC	-239.868
	SBC	-234.657
	PC	1.04081
	Model parameters (Variable B7 D-Galactose):
	Source	Value	Standard error	t	Pr > |t|	Lower bound (95%)	Upper bound (95%)
	Intercept	0.631729	0.0430739	14.6662	< 0.0001	0.54625	0.717208
	Q1-1	0.000847756	0.0597327	0.0141925	0.988705	-0.11769	0.119385
	Q1-2	0	0
	Equation of the model (Variable B7 D-Galactose):
	B7 D-Galactose = 0.631729166666666+8.47756410256766E-04*Q1-1
	Q1 / Fisher (LSD) / Analysis of the differences between the categories with a confidence interval of 95%:
	Contrast	Difference	Standardized difference	Critical value	Pr > Diff	Significant
	1 vs 2	0.000847756	0.0141925	1.98447	0.988705	No
	Category	Mean	Groups
	1	0.632577	A
	2	0.631729	A
	Q1 / REGWQ / Analysis of the differences between the categories with a confidence interval of 95%:
	Contrast	Difference	Standardized difference	Critical value	Pr > Diff	alpha (Modified)	Significant
	1 vs 2	0.000847756	0.0141925	1.98447	0.988705	0.05	No
	Category	Mean	Groups
	1	0.632577	A
	2	0.631729	A
	Regression of variable B8 D-Galacturonic Acid:
	Summary of the variables selection (Variable B8 D-Galacturonic Acid):
	No. of variables	Variables	MSE	R²	Adjusted R²	Mallows' Cp	Akaike's AIC	Schwarz's SBC	Amemiya's PC
	1	Q1	0.0742564	0.00146078	-0.0087284	2	-258.043	-252.833	1.01851
	The best model for the selected selection criterion is displayed in blue
	Goodness of fit statistics (Variable B8 D-Galacturonic Acid):
	Observations	100
	Sum of weights	100
	DF	98
	R²	0.00146078
	Adjusted R²	-0.0087284
	MSE	0.0742564
	RMSE	0.2725
	MAPE	90.6849
	DW	0.452052
	Cp	2
	AIC	-258.043
	SBC	-252.833
	PC	1.0393
	Model parameters (Variable B8 D-Galacturonic Acid):
	Source	Value	Standard error	t	Pr > |t|	Lower bound (95%)	Upper bound (95%)
	Intercept	0.530771	0.039332	13.4946	< 0.0001	0.452718	0.608824
	Q1-1	0.0206522	0.0545437	0.378636	0.705777	-0.087588	0.128892
	Q1-2	0	0
	Equation of the model (Variable B8 D-Galacturonic Acid):
	B8 D-Galacturonic Acid = 0.530770833333333+2.06522435897439E-02*Q1-1
	Q1 / Fisher (LSD) / Analysis of the differences between the categories with a confidence interval of 95%:
	Contrast	Difference	Standardized difference	Critical value	Pr > Diff	Significant
	1 vs 2	0.0206522	0.378636	1.98447	0.705777	No
	Category	Mean	Groups
	1	0.551423	A
	2	0.530771	A
	Q1 / REGWQ / Analysis of the differences between the categories with a confidence interval of 95%:
	Contrast	Difference	Standardized difference	Critical value	Pr > Diff	alpha (Modified)	Significant
	1 vs 2	0.0206522	0.378636	1.98447	0.70578	0.05	No
	Category	Mean	Groups
	1	0.551423	A
	2	0.530771	A
	Regression of variable B9 Gentibiose:
	Summary of the variables selection (Variable B9 Gentibiose):
	No. of variables	Variables	MSE	R²	Adjusted R²	Mallows' Cp	Akaike's AIC	Schwarz's SBC	Amemiya's PC
	1	Q1	0.0663936	0.000125758	-0.010077	2	-269.236	-264.025	1.01987
	The best model for the selected selection criterion is displayed in blue
	Goodness of fit statistics (Variable B9 Gentibiose):
	Observations	100
	Sum of weights	100
	DF	98
	R²	0.000125758
	Adjusted R²	-0.010077
	MSE	0.0663936
	RMSE	0.257669
	MAPE	75.9717
	DW	0.502496
	Cp	2
	AIC	-269.236
	SBC	-264.025
	PC	1.04069
	Model parameters (Variable B9 Gentibiose):
	Source	Value	Standard error	t	Pr > |t|	Lower bound (95%)	Upper bound (95%)
	Intercept	0.620438	0.0371914	16.6823	< 0.0001	0.546632	0.694243
	Q1-1	-0.00572596	0.0515752	-0.111022	0.911826	-0.108075	0.0966233
	Q1-2	0	0
	Equation of the model (Variable B9 Gentibiose):
	B9 Gentibiose = 0.6204375-5.7259615384617E-03*Q1-1
	Q1 / Fisher (LSD) / Analysis of the differences between the categories with a confidence interval of 95%:
	Contrast	Difference	Standardized difference	Critical value	Pr > Diff	Significant
	2 vs 1	0.00572596	0.111022	1.98447	0.911826	No
	Category	Mean	Groups
	2	0.620438	A
	1	0.614712	A
	Q1 / REGWQ / Analysis of the differences between the categories with a confidence interval of 95%:
	Contrast	Difference	Standardized difference	Critical value	Pr > Diff	alpha (Modified)	Significant
	2 vs 1	0.00572596	0.111022	1.98447	0.911827	0.05	No
	Category	Mean	Groups
	2	0.620438	A
	1	0.614712	A
	Regression of variable B10 D-Gluconic Acid:
	Summary of the variables selection (Variable B10 D-Gluconic Acid):
	No. of variables	Variables	MSE	R²	Adjusted R²	Mallows' Cp	Akaike's AIC	Schwarz's SBC	Amemiya's PC
	1	Q1	0.122751	0.00257131	-0.00760653	2	-207.78	-202.57	1.01738
	The best model for the selected selection criterion is displayed in blue
	Goodness of fit statistics (Variable B10 D-Gluconic Acid):
	Observations	100
	Sum of weights	100
	DF	98
	R²	0.00257131
	Adjusted R²	-0.00760653
	MSE	0.122751
	RMSE	0.350358
	MAPE	99.1621
	DW	0.455746
	Cp	2
	AIC	-207.78
	SBC	-202.57
	PC	1.03814
	Model parameters (Variable B10 D-Gluconic Acid):
	Source	Value	Standard error	t	Pr > |t|	Lower bound (95%)	Upper bound (95%)
	Intercept	0.771729	0.0505699	15.2607	< 0.0001	0.671375	0.872083
	Q1-1	-0.0352484	0.0701278	-0.502631	0.616351	-0.174415	0.103918
	Q1-2	0	0
	Equation of the model (Variable B10 D-Gluconic Acid):
	B10 D-Gluconic Acid = 0.771729166666667-3.52483974358977E-02*Q1-1
	Q1 / Fisher (LSD) / Analysis of the differences between the categories with a confidence interval of 95%:
	Contrast	Difference	Standardized difference	Critical value	Pr > Diff	Significant
	2 vs 1	0.0352484	0.502631	1.98447	0.616351	No
	Category	Mean	Groups
	2	0.771729	A
	1	0.736481	A
	Q1 / REGWQ / Analysis of the differences between the categories with a confidence interval of 95%:
	Contrast	Difference	Standardized difference	Critical value	Pr > Diff	alpha (Modified)	Significant
	2 vs 1	0.0352484	0.502631	1.98447	0.616355	0.05	No
	Category	Mean	Groups
	2	0.771729	A
	1	0.736481	A
	Regression of variable B11 D-Glucosamine:
	Summary of the variables selection (Variable B11 D-Glucosamine):
	No. of variables	Variables	MSE	R²	Adjusted R²	Mallows' Cp	Akaike's AIC	Schwarz's SBC	Amemiya's PC
	1	Q1	0.0189693	0.00125722	-0.00893403	2	-394.513	-389.303	1.01872
	The best model for the selected selection criterion is displayed in blue
	Goodness of fit statistics (Variable B11 D-Glucosamine):
	Observations	100
	Sum of weights	100
	DF	98
	R²	0.00125722
	Adjusted R²	-0.00893403
	MSE	0.0189693
	RMSE	0.137729
	MAPE	51.3375
	DW	0.609529
	Cp	2
	AIC	-394.513
	SBC	-389.303
	PC	1.03951
	Model parameters (Variable B11 D-Glucosamine):
	Source	Value	Standard error	t	Pr > |t|	Lower bound (95%)	Upper bound (95%)
	Intercept	0.344375	0.0198795	17.3231	< 0.0001	0.304925	0.383825
	Q1-1	0.00968269	0.0275679	0.351231	0.726169	-0.0450249	0.0643903
	Q1-2	0	0
	Equation of the model (Variable B11 D-Glucosamine):
	B11 D-Glucosamine = 0.344375+9.68269230769222E-03*Q1-1
	Q1 / Fisher (LSD) / Analysis of the differences between the categories with a confidence interval of 95%:
	Contrast	Difference	Standardized difference	Critical value	Pr > Diff	Significant
	1 vs 2	0.00968269	0.351231	1.98447	0.726169	No
	Category	Mean	Groups
	1	0.354058	A
	2	0.344375	A
	Q1 / REGWQ / Analysis of the differences between the categories with a confidence interval of 95%:
	Contrast	Difference	Standardized difference	Critical value	Pr > Diff	alpha (Modified)	Significant
	1 vs 2	0.00968269	0.351231	1.98447	0.726172	0.05	No
	Category	Mean	Groups
	1	0.354058	A
	2	0.344375	A
	Regression of variable B12 a-D-Glucose:
	Summary of the variables selection (Variable B12 a-D-Glucose):
	No. of variables	Variables	MSE	R²	Adjusted R²	Mallows' Cp	Akaike's AIC	Schwarz's SBC	Amemiya's PC
	1	Q1	0.094917	7.94238e-05	-0.0101238	2	-233.496	-228.285	1.01992
	The best model for the selected selection criterion is displayed in blue
	Goodness of fit statistics (Variable B12 a-D-Glucose):
	Observations	100
	Sum of weights	100
	DF	98
	R²	7.94238e-05
	Adjusted R²	-0.0101238
	MSE	0.094917
	RMSE	0.308086
	MAPE	95.7109
	DW	0.494165
	Cp	2
	AIC	-233.496
	SBC	-228.285
	PC	1.04073
	Model parameters (Variable B12 a-D-Glucose):
	Source	Value	Standard error	t	Pr > |t|	Lower bound (95%)	Upper bound (95%)
	Intercept	0.687479	0.0444684	15.46	< 0.0001	0.599233	0.775725
	Q1-1	-0.00544071	0.0616666	-0.0882278	0.929876	-0.127816	0.116935
	Q1-2	0	0
	Equation of the model (Variable B12 a-D-Glucose):
	B12 a-D-Glucose = 0.687479166666667-5.44070512820512E-03*Q1-1
	Q1 / Fisher (LSD) / Analysis of the differences between the categories with a confidence interval of 95%:
	Contrast	Difference	Standardized difference	Critical value	Pr > Diff	Significant
	2 vs 1	0.00544071	0.0882278	1.98447	0.929876	No
	Category	Mean	Groups
	2	0.687479	A
	1	0.682038	A
	Q1 / REGWQ / Analysis of the differences between the categories with a confidence interval of 95%:
	Contrast	Difference	Standardized difference	Critical value	Pr > Diff	alpha (Modified)	Significant
	2 vs 1	0.00544071	0.0882278	1.98447	0.929876	0.05	No
	Category	Mean	Groups
	2	0.687479	A
	1	0.682038	A
	Regression of variable C1 Glucose-1-Phophate:
	Summary of the variables selection (Variable C1 Glucose-1-Phophate):
	No. of variables	Variables	MSE	R²	Adjusted R²	Mallows' Cp	Akaike's AIC	Schwarz's SBC	Amemiya's PC
	1	Q1	0.0152312	0.00487364	-0.00528071	2	-416.461	-411.251	1.01503
	The best model for the selected selection criterion is displayed in blue
	Goodness of fit statistics (Variable C1 Glucose-1-Phophate):
	Observations	100
	Sum of weights	100
	DF	98
	R²	0.00487364
	Adjusted R²	-0.00528071
	MSE	0.0152312
	RMSE	0.123415
	MAPE	45.3716
	DW	0.516859
	Cp	2
	AIC	-416.461
	SBC	-411.251
	PC	1.03574
	Model parameters (Variable C1 Glucose-1-Phophate):
	Source	Value	Standard error	t	Pr > |t|	Lower bound (95%)	Upper bound (95%)
	Intercept	0.371729	0.0178134	20.8679	< 0.0001	0.336379	0.407079
	Q1-1	-0.0171138	0.0247028	-0.692788	0.490081	-0.0661356	0.031908
	Q1-2	0	0
	Equation of the model (Variable C1 Glucose-1-Phophate):
	C1 Glucose-1-Phophate = 0.371729166666667-0.017113782051282*Q1-1
	Q1 / Fisher (LSD) / Analysis of the differences between the categories with a confidence interval of 95%:
	Contrast	Difference	Standardized difference	Critical value	Pr > Diff	Significant
	2 vs 1	0.0171138	0.692788	1.98447	0.490081	No
	Category	Mean	Groups
	2	0.371729	A
	1	0.354615	A
	Q1 / REGWQ / Analysis of the differences between the categories with a confidence interval of 95%:
	Contrast	Difference	Standardized difference	Critical value	Pr > Diff	alpha (Modified)	Significant
	2 vs 1	0.0171138	0.692788	1.98447	0.490086	0.05	No
	Category	Mean	Groups
	2	0.371729	A
	1	0.354615	A
	Regression of variable C2 Glucuronamide:
	Summary of the variables selection (Variable C2 Glucuronamide):
	No. of variables	Variables	MSE	R²	Adjusted R²	Mallows' Cp	Akaike's AIC	Schwarz's SBC	Amemiya's PC
	1	Q1	0.00568718	0.00206439	-0.00811863	2	-514.974	-509.764	1.01789
	The best model for the selected selection criterion is displayed in blue
	Goodness of fit statistics (Variable C2 Glucuronamide):
	Observations	100
	Sum of weights	100
	DF	98
	R²	0.00206439
	Adjusted R²	-0.00811863
	MSE	0.00568718
	RMSE	0.0754134
	MAPE	28.5313
	DW	1.02398
	Cp	2
	AIC	-514.974
	SBC	-509.764
	PC	1.03867
	Model parameters (Variable C2 Glucuronamide):
	Source	Value	Standard error	t	Pr > |t|	Lower bound (95%)	Upper bound (95%)
	Intercept	0.230604	0.010885	21.1855	< 0.0001	0.209003	0.252205
	Q1-1	-0.00679647	0.0150948	-0.450254	0.653522	-0.0367515	0.0231586
	Q1-2	0	0
	Equation of the model (Variable C2 Glucuronamide):
	C2 Glucuronamide = 0.230604166666667-6.79647435897429E-03*Q1-1
	Q1 / Fisher (LSD) / Analysis of the differences between the categories with a confidence interval of 95%:
	Contrast	Difference	Standardized difference	Critical value	Pr > Diff	Significant
	2 vs 1	0.00679647	0.450254	1.98447	0.653522	No
	Category	Mean	Groups
	2	0.230604	A
	1	0.223808	A
	Q1 / REGWQ / Analysis of the differences between the categories with a confidence interval of 95%:
	Contrast	Difference	Standardized difference	Critical value	Pr > Diff	alpha (Modified)	Significant
	2 vs 1	0.00679647	0.450254	1.98447	0.653525	0.05	No
	Category	Mean	Groups
	2	0.230604	A
	1	0.223808	A
	Regression of variable C3 D-Glucuronic Acid:
	Summary of the variables selection (Variable C3 D-Glucuronic Acid):
	No. of variables	Variables	MSE	R²	Adjusted R²	Mallows' Cp	Akaike's AIC	Schwarz's SBC	Amemiya's PC
	1	Q1	0.0537967	0.000288051	-0.00991309	2	-290.275	-285.064	1.01971
	The best model for the selected selection criterion is displayed in blue
	Goodness of fit statistics (Variable C3 D-Glucuronic Acid):
	Observations	100
	Sum of weights	100
	DF	98
	R²	0.000288051
	Adjusted R²	-0.00991309
	MSE	0.0537967
	RMSE	0.231941
	MAPE	67.3718
	DW	0.58193
	Cp	2
	AIC	-290.275
	SBC	-285.064
	PC	1.04052
	Model parameters (Variable C3 D-Glucuronic Acid):
	Source	Value	Standard error	t	Pr > |t|	Lower bound (95%)	Upper bound (95%)
	Intercept	0.527333	0.0334778	15.7517	< 0.0001	0.460898	0.593769
	Q1-1	0.00780128	0.0464254	0.168039	0.866899	-0.0843284	0.0999309
	Q1-2	0	0
	Equation of the model (Variable C3 D-Glucuronic Acid):
	C3 D-Glucuronic Acid = 0.527333333333333+7.80128205128208E-03*Q1-1
	Q1 / Fisher (LSD) / Analysis of the differences between the categories with a confidence interval of 95%:
	Contrast	Difference	Standardized difference	Critical value	Pr > Diff	Significant
	1 vs 2	0.00780128	0.168039	1.98447	0.866899	No
	Category	Mean	Groups
	1	0.535135	A
	2	0.527333	A
	Q1 / REGWQ / Analysis of the differences between the categories with a confidence interval of 95%:
	Contrast	Difference	Standardized difference	Critical value	Pr > Diff	alpha (Modified)	Significant
	1 vs 2	0.00780128	0.168039	1.98447	0.8669	0.05	No
	Category	Mean	Groups
	1	0.535135	A
	2	0.527333	A
	Regression of variable C4 Glycerol:
	Summary of the variables selection (Variable C4 Glycerol):
	No. of variables	Variables	MSE	R²	Adjusted R²	Mallows' Cp	Akaike's AIC	Schwarz's SBC	Amemiya's PC
	1	Q1	0.47321	0.00116307	-0.00902915	2	-72.8419	-67.6316	1.01881
	The best model for the selected selection criterion is displayed in blue
	Goodness of fit statistics (Variable C4 Glycerol):
	Observations	100
	Sum of weights	100
	DF	98
	R²	0.00116307
	Adjusted R²	-0.00902915
	MSE	0.47321
	RMSE	0.687903
	MAPE	166.458
	DW	0.393283
	Cp	2
	AIC	-72.8419
	SBC	-67.6316
	PC	1.03961
	Model parameters (Variable C4 Glycerol):
	Source	Value	Standard error	t	Pr > |t|	Lower bound (95%)	Upper bound (95%)
	Intercept	1.20792	0.0992902	12.1655	< 0.0001	1.01088	1.40495
	Q1-1	-0.0465128	0.137691	-0.337807	0.736232	-0.319756	0.22673
	Q1-2	0	0
	Equation of the model (Variable C4 Glycerol):
	C4 Glycerol = 1.20791666666667-4.65128205128206E-02*Q1-1
	Q1 / Fisher (LSD) / Analysis of the differences between the categories with a confidence interval of 95%:
	Contrast	Difference	Standardized difference	Critical value	Pr > Diff	Significant
	2 vs 1	0.0465128	0.337807	1.98447	0.736232	No
	Category	Mean	Groups
	2	1.20792	A
	1	1.1614	A
	Q1 / REGWQ / Analysis of the differences between the categories with a confidence interval of 95%:
	Contrast	Difference	Standardized difference	Critical value	Pr > Diff	alpha (Modified)	Significant
	2 vs 1	0.0465128	0.337807	1.98447	0.736234	0.05	No
	Category	Mean	Groups
	2	1.20792	A
	1	1.1614	A
	Regression of variable C5 Glycogen:
	Summary of the variables selection (Variable C5 Glycogen):
	No. of variables	Variables	MSE	R²	Adjusted R²	Mallows' Cp	Akaike's AIC	Schwarz's SBC	Amemiya's PC
	1	Q1	0.0620496	0.000588205	-0.00960987	2	-276.002	-270.792	1.0194
	The best model for the selected selection criterion is displayed in blue
	Goodness of fit statistics (Variable C5 Glycogen):
	Observations	100
	Sum of weights	100
	DF	98
	R²	0.000588205
	Adjusted R²	-0.00960987
	MSE	0.0620496
	RMSE	0.249098
	MAPE	61.4315
	DW	0.522382
	Cp	2
	AIC	-276.002
	SBC	-270.792
	PC	1.0402
	Model parameters (Variable C5 Glycogen):
	Source	Value	Standard error	t	Pr > |t|	Lower bound (95%)	Upper bound (95%)
	Intercept	0.628083	0.0359541	17.469	< 0.0001	0.556734	0.699433
	Q1-1	0.0119744	0.0498594	0.240162	0.810706	-0.08697	0.110919
	Q1-2	0	0
	Equation of the model (Variable C5 Glycogen):
	C5 Glycogen = 0.628083333333334+1.19743589743587E-02*Q1-1
	Q1 / Fisher (LSD) / Analysis of the differences between the categories with a confidence interval of 95%:
	Contrast	Difference	Standardized difference	Critical value	Pr > Diff	Significant
	1 vs 2	0.0119744	0.240162	1.98447	0.810706	No
	Category	Mean	Groups
	1	0.640058	A
	2	0.628083	A
	Q1 / REGWQ / Analysis of the differences between the categories with a confidence interval of 95%:
	Contrast	Difference	Standardized difference	Critical value	Pr > Diff	alpha (Modified)	Significant
	1 vs 2	0.0119744	0.240162	1.98447	0.810708	0.05	No
	Category	Mean	Groups
	1	0.640058	A
	2	0.628083	A
	Regression of variable C6 m-Inositol:
	Summary of the variables selection (Variable C6 m-Inositol):
	No. of variables	Variables	MSE	R²	Adjusted R²	Mallows' Cp	Akaike's AIC	Schwarz's SBC	Amemiya's PC
	1	Q1	0.361498	0.00239117	-0.00778851	2	-99.7701	-94.5598	1.01756
	The best model for the selected selection criterion is displayed in blue
	Goodness of fit statistics (Variable C6 m-Inositol):
	Observations	100
	Sum of weights	100
	DF	98
	R²	0.00239117
	Adjusted R²	-0.00778851
	MSE	0.361498
	RMSE	0.601247
	MAPE	154.064
	DW	0.404995
	Cp	2
	AIC	-99.7701
	SBC	-94.5598
	PC	1.03833
	Model parameters (Variable C6 m-Inositol):
	Source	Value	Standard error	t	Pr > |t|	Lower bound (95%)	Upper bound (95%)
	Intercept	1.08975	0.0867826	12.5572	< 0.0001	0.917533	1.26197
	Q1-1	-0.0583269	0.120346	-0.484661	0.628998	-0.297149	0.180495
	Q1-2	0	0
	Equation of the model (Variable C6 m-Inositol):
	C6 m-Inositol = 1.08975-5.83269230769233E-02*Q1-1
	Q1 / Fisher (LSD) / Analysis of the differences between the categories with a confidence interval of 95%:
	Contrast	Difference	Standardized difference	Critical value	Pr > Diff	Significant
	2 vs 1	0.0583269	0.484661	1.98447	0.628998	No
	Category	Mean	Groups
	2	1.08975	A
	1	1.03142	A
	Q1 / REGWQ / Analysis of the differences between the categories with a confidence interval of 95%:
	Contrast	Difference	Standardized difference	Critical value	Pr > Diff	alpha (Modified)	Significant
	2 vs 1	0.0583269	0.484661	1.98447	0.629002	0.05	No
	Category	Mean	Groups
	2	1.08975	A
	1	1.03142	A
	Regression of variable C7 2-Keto-D-Gluconic Acid:
	Summary of the variables selection (Variable C7 2-Keto-D-Gluconic Acid):
	No. of variables	Variables	MSE	R²	Adjusted R²	Mallows' Cp	Akaike's AIC	Schwarz's SBC	Amemiya's PC
	1	Q1	0.0524622	0.000899803	-0.0092951	2	-292.787	-287.576	1.01908
	The best model for the selected selection criterion is displayed in blue
	Goodness of fit statistics (Variable C7 2-Keto-D-Gluconic Acid):
	Observations	100
	Sum of weights	100
	DF	98
	R²	0.000899803
	Adjusted R²	-0.0092951
	MSE	0.0524622
	RMSE	0.229046
	MAPE	65.4912
	DW	0.584773
	Cp	2
	AIC	-292.787
	SBC	-287.576
	PC	1.03988
	Model parameters (Variable C7 2-Keto-D-Gluconic Acid):
	Source	Value	Standard error	t	Pr > |t|	Lower bound (95%)	Upper bound (95%)
	Intercept	0.583438	0.03306	17.6478	< 0.0001	0.517831	0.649044
	Q1-1	0.0136202	0.0458459	0.297086	0.76703	-0.0773596	0.1046
	Q1-2	0	0
	Equation of the model (Variable C7 2-Keto-D-Gluconic Acid):
	C7 2-Keto-D-Gluconic Acid = 0.5834375+1.36201923076922E-02*Q1-1
	Q1 / Fisher (LSD) / Analysis of the differences between the categories with a confidence interval of 95%:
	Contrast	Difference	Standardized difference	Critical value	Pr > Diff	Significant
	1 vs 2	0.0136202	0.297086	1.98447	0.76703	No
	Category	Mean	Groups
	1	0.597058	A
	2	0.583438	A
	Q1 / REGWQ / Analysis of the differences between the categories with a confidence interval of 95%:
	Contrast	Difference	Standardized difference	Critical value	Pr > Diff	alpha (Modified)	Significant
	1 vs 2	0.0136202	0.297086	1.98447	0.767032	0.05	No
	Category	Mean	Groups
	1	0.597058	A
	2	0.583438	A
	Regression of variable C8 a-D-Lactose:
	Summary of the variables selection (Variable C8 a-D-Lactose):
	No. of variables	Variables	MSE	R²	Adjusted R²	Mallows' Cp	Akaike's AIC	Schwarz's SBC	Amemiya's PC
	1	Q1	0.042051	0.0138772	0.00381471	2	-314.907	-309.697	1.00585
	The best model for the selected selection criterion is displayed in blue
	Goodness of fit statistics (Variable C8 a-D-Lactose):
	Observations	100
	Sum of weights	100
	DF	98
	R²	0.0138772
	Adjusted R²	0.00381471
	MSE	0.042051
	RMSE	0.205064
	MAPE	62.0121
	DW	0.624601
	Cp	2
	AIC	-314.907
	SBC	-309.697
	PC	1.02637
	Model parameters (Variable C8 a-D-Lactose):
	Source	Value	Standard error	t	Pr > |t|	Lower bound (95%)	Upper bound (95%)
	Intercept	0.483375	0.0295984	16.3311	< 0.0001	0.424638	0.542112
	Q1-1	-0.0482019	0.0410456	-1.17435	0.2431	-0.129655	0.0332516
	Q1-2	0	0
	Equation of the model (Variable C8 a-D-Lactose):
	C8 a-D-Lactose = 0.483375-4.82019230769231E-02*Q1-1
	Q1 / Fisher (LSD) / Analysis of the differences between the categories with a confidence interval of 95%:
	Contrast	Difference	Standardized difference	Critical value	Pr > Diff	Significant
	2 vs 1	0.0482019	1.17435	1.98447	0.2431	No
	Category	Mean	Groups
	2	0.483375	A
	1	0.435173	A
	Q1 / REGWQ / Analysis of the differences between the categories with a confidence interval of 95%:
	Contrast	Difference	Standardized difference	Critical value	Pr > Diff	alpha (Modified)	Significant
	2 vs 1	0.0482019	1.17435	1.98447	0.243107	0.05	No
	Category	Mean	Groups
	2	0.483375	A
	1	0.435173	A
	Regression of variable C9 Lactulose:
	Summary of the variables selection (Variable C9 Lactulose):
	No. of variables	Variables	MSE	R²	Adjusted R²	Mallows' Cp	Akaike's AIC	Schwarz's SBC	Amemiya's PC
	1	Q1	0.0244515	0.00119157	-0.00900035	2	-369.127	-363.916	1.01878
	The best model for the selected selection criterion is displayed in blue
	Goodness of fit statistics (Variable C9 Lactulose):
	Observations	100
	Sum of weights	100
	DF	98
	R²	0.00119157
	Adjusted R²	-0.00900035
	MSE	0.0244515
	RMSE	0.15637
	MAPE	52.4503
	DW	0.655817
	Cp	2
	AIC	-369.127
	SBC	-363.916
	PC	1.03958
	Model parameters (Variable C9 Lactulose):
	Source	Value	Standard error	t	Pr > |t|	Lower bound (95%)	Upper bound (95%)
	Intercept	0.397375	0.02257	17.6063	< 0.0001	0.352586	0.442164
	Q1-1	0.0107019	0.031299	0.341925	0.733139	-0.0514099	0.0728138
	Q1-2	0	0
	Equation of the model (Variable C9 Lactulose):
	C9 Lactulose = 0.397375+1.07019230769234E-02*Q1-1
	Q1 / Fisher (LSD) / Analysis of the differences between the categories with a confidence interval of 95%:
	Contrast	Difference	Standardized difference	Critical value	Pr > Diff	Significant
	1 vs 2	0.0107019	0.341925	1.98447	0.733139	No
	Category	Mean	Groups
	1	0.408077	A
	2	0.397375	A
	Q1 / REGWQ / Analysis of the differences between the categories with a confidence interval of 95%:
	Contrast	Difference	Standardized difference	Critical value	Pr > Diff	alpha (Modified)	Significant
	1 vs 2	0.0107019	0.341925	1.98447	0.733142	0.05	No
	Category	Mean	Groups
	1	0.408077	A
	2	0.397375	A
	Regression of variable C10 Maltilol:
	Summary of the variables selection (Variable C10 Maltilol):
	No. of variables	Variables	MSE	R²	Adjusted R²	Mallows' Cp	Akaike's AIC	Schwarz's SBC	Amemiya's PC
	1	Q1	0.0480956	0.00434742	-0.0058123	2	-301.477	-296.266	1.01557
	The best model for the selected selection criterion is displayed in blue
	Goodness of fit statistics (Variable C10 Maltilol):
	Observations	100
	Sum of weights	100
	DF	98
	R²	0.00434742
	Adjusted R²	-0.0058123
	MSE	0.0480956
	RMSE	0.219307
	MAPE	68.483
	DW	0.497013
	Cp	2
	AIC	-301.477
	SBC	-296.266
	PC	1.03629
	Model parameters (Variable C10 Maltilol):
	Source	Value	Standard error	t	Pr > |t|	Lower bound (95%)	Upper bound (95%)
	Intercept	0.464708	0.0316542	14.6808	< 0.0001	0.401892	0.527525
	Q1-1	0.0287147	0.0438965	0.654146	0.51455	-0.0583965	0.115826
	Q1-2	0	0
	Equation of the model (Variable C10 Maltilol):
	C10 Maltilol = 0.464708333333333+2.87147435897437E-02*Q1-1
	Q1 / Fisher (LSD) / Analysis of the differences between the categories with a confidence interval of 95%:
	Contrast	Difference	Standardized difference	Critical value	Pr > Diff	Significant
	1 vs 2	0.0287147	0.654146	1.98447	0.51455	No
	Category	Mean	Groups
	1	0.493423	A
	2	0.464708	A
	Q1 / REGWQ / Analysis of the differences between the categories with a confidence interval of 95%:
	Contrast	Difference	Standardized difference	Critical value	Pr > Diff	alpha (Modified)	Significant
	1 vs 2	0.0287147	0.654146	1.98447	0.514555	0.05	No
	Category	Mean	Groups
	1	0.493423	A
	2	0.464708	A
	Regression of variable C11 Maltose:
	Summary of the variables selection (Variable C11 Maltose):
	No. of variables	Variables	MSE	R²	Adjusted R²	Mallows' Cp	Akaike's AIC	Schwarz's SBC	Amemiya's PC
	1	Q1	0.208543	0.000177625	-0.0100246	2	-154.781	-149.571	1.01982
	The best model for the selected selection criterion is displayed in blue
	Goodness of fit statistics (Variable C11 Maltose):
	Observations	100
	Sum of weights	100
	DF	98
	R²	0.000177625
	Adjusted R²	-0.0100246
	MSE	0.208543
	RMSE	0.456665
	MAPE	123.787
	DW	0.464607
	Cp	2
	AIC	-154.781
	SBC	-149.571
	PC	1.04063
	Model parameters (Variable C11 Maltose):
	Source	Value	Standard error	t	Pr > |t|	Lower bound (95%)	Upper bound (95%)
	Intercept	0.948792	0.0659139	14.3944	< 0.0001	0.817988	1.0796
	Q1-1	-0.0120609	0.0914061	-0.131948	0.895296	-0.193453	0.169332
	Q1-2	0	0
	Equation of the model (Variable C11 Maltose):
	C11 Maltose = 0.948791666666667-1.20608974358973E-02*Q1-1
	Q1 / Fisher (LSD) / Analysis of the differences between the categories with a confidence interval of 95%:
	Contrast	Difference	Standardized difference	Critical value	Pr > Diff	Significant
	2 vs 1	0.0120609	0.131948	1.98447	0.895296	No
	Category	Mean	Groups
	2	0.948792	A
	1	0.936731	A
	Q1 / REGWQ / Analysis of the differences between the categories with a confidence interval of 95%:
	Contrast	Difference	Standardized difference	Critical value	Pr > Diff	alpha (Modified)	Significant
	2 vs 1	0.0120609	0.131948	1.98447	0.895297	0.05	No
	Category	Mean	Groups
	2	0.948792	A
	1	0.936731	A
	Regression of variable C12 Maltotriose:
	Summary of the variables selection (Variable C12 Maltotriose):
	No. of variables	Variables	MSE	R²	Adjusted R²	Mallows' Cp	Akaike's AIC	Schwarz's SBC	Amemiya's PC
	1	Q1	0.138344	0.00107947	-0.0091136	2	-195.822	-190.611	1.0189
	The best model for the selected selection criterion is displayed in blue
	Goodness of fit statistics (Variable C12 Maltotriose):
	Observations	100
	Sum of weights	100
	DF	98
	R²	0.00107947
	Adjusted R²	-0.0091136
	MSE	0.138344
	RMSE	0.371946
	MAPE	114
	DW	0.444065
	Cp	2
	AIC	-195.822
	SBC	-190.611
	PC	1.03969
	Model parameters (Variable C12 Maltotriose):
	Source	Value	Standard error	t	Pr > |t|	Lower bound (95%)	Upper bound (95%)
	Intercept	0.782208	0.0536858	14.5701	< 0.0001	0.675671	0.888746
	Q1-1	-0.0242276	0.0744488	-0.325426	0.745552	-0.171969	0.123514
	Q1-2	0	0
	Equation of the model (Variable C12 Maltotriose):
	C12 Maltotriose = 0.782208333333333-2.42275641025642E-02*Q1-1
	Q1 / Fisher (LSD) / Analysis of the differences between the categories with a confidence interval of 95%:
	Contrast	Difference	Standardized difference	Critical value	Pr > Diff	Significant
	2 vs 1	0.0242276	0.325426	1.98447	0.745552	No
	Category	Mean	Groups
	2	0.782208	A
	1	0.757981	A
	Q1 / REGWQ / Analysis of the differences between the categories with a confidence interval of 95%:
	Contrast	Difference	Standardized difference	Critical value	Pr > Diff	alpha (Modified)	Significant
	2 vs 1	0.0242276	0.325426	1.98447	0.745555	0.05	No
	Category	Mean	Groups
	2	0.782208	A
	1	0.757981	A
	Regression of variable D1 D-Mannitol:
	Summary of the variables selection (Variable D1 D-Mannitol):
	No. of variables	Variables	MSE	R²	Adjusted R²	Mallows' Cp	Akaike's AIC	Schwarz's SBC	Amemiya's PC
	1	Q1	0.0388976	0.00235541	-0.00782464	2	-322.703	-317.492	1.0176
	The best model for the selected selection criterion is displayed in blue
	Goodness of fit statistics (Variable D1 D-Mannitol):
	Observations	100
	Sum of weights	100
	DF	98
	R²	0.00235541
	Adjusted R²	-0.00782464
	MSE	0.0388976
	RMSE	0.197225
	MAPE	67.9782
	DW	0.443592
	Cp	2
	AIC	-322.703
	SBC	-317.492
	PC	1.03836
	Model parameters (Variable D1 D-Mannitol):
	Source	Value	Standard error	t	Pr > |t|	Lower bound (95%)	Upper bound (95%)
	Intercept	0.480604	0.0284669	16.8829	< 0.0001	0.424112	0.537096
	Q1-1	-0.0189888	0.0394765	-0.481014	0.631579	-0.0973287	0.0593511
	Q1-2	0	0
	Equation of the model (Variable D1 D-Mannitol):
	D1 D-Mannitol = 0.480604166666667-1.89887820512818E-02*Q1-1
	Q1 / Fisher (LSD) / Analysis of the differences between the categories with a confidence interval of 95%:
	Contrast	Difference	Standardized difference	Critical value	Pr > Diff	Significant
	2 vs 1	0.0189888	0.481014	1.98447	0.631579	No
	Category	Mean	Groups
	2	0.480604	A
	1	0.461615	A
	Q1 / REGWQ / Analysis of the differences between the categories with a confidence interval of 95%:
	Contrast	Difference	Standardized difference	Critical value	Pr > Diff	alpha (Modified)	Significant
	2 vs 1	0.0189888	0.481014	1.98447	0.631582	0.05	No
	Category	Mean	Groups
	2	0.480604	A
	1	0.461615	A
	Regression of variable D2 D-Mannose:
	Summary of the variables selection (Variable D2 D-Mannose):
	No. of variables	Variables	MSE	R²	Adjusted R²	Mallows' Cp	Akaike's AIC	Schwarz's SBC	Amemiya's PC
	1	Q1	0.204083	7.84996e-06	-0.0101962	2	-156.943	-151.733	1.01999
	The best model for the selected selection criterion is displayed in blue
	Goodness of fit statistics (Variable D2 D-Mannose):
	Observations	100
	Sum of weights	100
	DF	98
	R²	7.84996e-06
	Adjusted R²	-0.0101962
	MSE	0.204083
	RMSE	0.451756
	MAPE	124.462
	DW	0.480905
	Cp	2
	AIC	-156.943
	SBC	-151.733
	PC	1.04081
	Model parameters (Variable D2 D-Mannose):
	Source	Value	Standard error	t	Pr > |t|	Lower bound (95%)	Upper bound (95%)
	Intercept	0.947896	0.0652053	14.5371	< 0.0001	0.818498	1.07729
	Q1-1	0.00250801	0.0904235	0.0277363	0.977929	-0.176935	0.181951
	Q1-2	0	0
	Equation of the model (Variable D2 D-Mannose):
	D2 D-Mannose = 0.947895833333333+2.50801282051269E-03*Q1-1
	Q1 / Fisher (LSD) / Analysis of the differences between the categories with a confidence interval of 95%:
	Contrast	Difference	Standardized difference	Critical value	Pr > Diff	Significant
	1 vs 2	0.00250801	0.0277363	1.98447	0.977929	No
	Category	Mean	Groups
	1	0.950404	A
	2	0.947896	A
	Q1 / REGWQ / Analysis of the differences between the categories with a confidence interval of 95%:
	Contrast	Difference	Standardized difference	Critical value	Pr > Diff	alpha (Modified)	Significant
	1 vs 2	0.00250801	0.0277363	1.98447	0.977929	0.05	No
	Category	Mean	Groups
	1	0.950404	A
	2	0.947896	A
	Regression of variable D3 D-Melezitose:
	Summary of the variables selection (Variable D3 D-Melezitose):
	No. of variables	Variables	MSE	R²	Adjusted R²	Mallows' Cp	Akaike's AIC	Schwarz's SBC	Amemiya's PC
	1	Q1	0.0576017	0.000166113	-0.0100363	2	-283.441	-278.23	1.01983
	The best model for the selected selection criterion is displayed in blue
	Goodness of fit statistics (Variable D3 D-Melezitose):
	Observations	100
	Sum of weights	100
	DF	98
	R²	0.000166113
	Adjusted R²	-0.0100363
	MSE	0.0576017
	RMSE	0.240004
	MAPE	73.7037
	DW	0.554112
	Cp	2
	AIC	-283.441
	SBC	-278.23
	PC	1.04064
	Model parameters (Variable D3 D-Melezitose):
	Source	Value	Standard error	t	Pr > |t|	Lower bound (95%)	Upper bound (95%)
	Intercept	0.578063	0.0346415	16.687	< 0.0001	0.509318	0.646807
	Q1-1	0.00612981	0.0480392	0.1276	0.898727	-0.0892023	0.101462
	Q1-2	0	0
	Equation of the model (Variable D3 D-Melezitose):
	D3 D-Melezitose = 0.5780625+6.12980769230743E-03*Q1-1
	Q1 / Fisher (LSD) / Analysis of the differences between the categories with a confidence interval of 95%:
	Contrast	Difference	Standardized difference	Critical value	Pr > Diff	Significant
	1 vs 2	0.00612981	0.1276	1.98447	0.898727	No
	Category	Mean	Groups
	1	0.584192	A
	2	0.578063	A
	Q1 / REGWQ / Analysis of the differences between the categories with a confidence interval of 95%:
	Contrast	Difference	Standardized difference	Critical value	Pr > Diff	alpha (Modified)	Significant
	1 vs 2	0.00612981	0.1276	1.98447	0.898728	0.05	No
	Category	Mean	Groups
	1	0.584192	A
	2	0.578063	A
	Regression of variable D4 D-Melibiose:
	Summary of the variables selection (Variable D4 D-Melibiose):
	No. of variables	Variables	MSE	R²	Adjusted R²	Mallows' Cp	Akaike's AIC	Schwarz's SBC	Amemiya's PC
	1	Q1	0.0372945	0.0025159	-0.00766251	2	-326.911	-321.701	1.01743
	The best model for the selected selection criterion is displayed in blue
	Goodness of fit statistics (Variable D4 D-Melibiose):
	Observations	100
	Sum of weights	100
	DF	98
	R²	0.0025159
	Adjusted R²	-0.00766251
	MSE	0.0372945
	RMSE	0.193118
	MAPE	60.5621
	DW	0.666803
	Cp	2
	AIC	-326.911
	SBC	-321.701
	PC	1.0382
	Model parameters (Variable D4 D-Melibiose):
	Source	Value	Standard error	t	Pr > |t|	Lower bound (95%)	Upper bound (95%)
	Intercept	0.420417	0.0278742	15.0827	< 0.0001	0.365101	0.475732
	Q1-1	0.0192179	0.0386545	0.497172	0.620181	-0.0574907	0.0959266
	Q1-2	0	0
	Equation of the model (Variable D4 D-Melibiose):
	D4 D-Melibiose = 0.420416666666667+1.92179487179488E-02*Q1-1
	Q1 / Fisher (LSD) / Analysis of the differences between the categories with a confidence interval of 95%:
	Contrast	Difference	Standardized difference	Critical value	Pr > Diff	Significant
	1 vs 2	0.0192179	0.497172	1.98447	0.620181	No
	Category	Mean	Groups
	1	0.439635	A
	2	0.420417	A
	Q1 / REGWQ / Analysis of the differences between the categories with a confidence interval of 95%:
	Contrast	Difference	Standardized difference	Critical value	Pr > Diff	alpha (Modified)	Significant
	1 vs 2	0.0192179	0.497172	1.98447	0.620185	0.05	No
	Category	Mean	Groups
	1	0.439635	A
	2	0.420417	A
	Regression of variable D5 a-Methyl-D-Galactoside:
	Summary of the variables selection (Variable D5 a-Methyl-D-Galactoside):
	No. of variables	Variables	MSE	R²	Adjusted R²	Mallows' Cp	Akaike's AIC	Schwarz's SBC	Amemiya's PC
	1	Q1	0.00988415	0.00600433	-0.00413848	2	-459.703	-454.492	1.01388
	The best model for the selected selection criterion is displayed in blue
	Goodness of fit statistics (Variable D5 a-Methyl-D-Galactoside):
	Observations	100
	Sum of weights	100
	DF	98
	R²	0.00600433
	Adjusted R²	-0.00413848
	MSE	0.00988415
	RMSE	0.0994191
	MAPE	33.8682
	DW	1.21954
	Cp	2
	AIC	-459.703
	SBC	-454.492
	PC	1.03457
	Model parameters (Variable D5 a-Methyl-D-Galactoside):
	Source	Value	Standard error	t	Pr > |t|	Lower bound (95%)	Upper bound (95%)
	Intercept	0.302208	0.0143499	21.06	< 0.0001	0.273731	0.330685
	Q1-1	0.0153109	0.0198997	0.769402	0.443505	-0.0241795	0.0548013
	Q1-2	0	0
	Equation of the model (Variable D5 a-Methyl-D-Galactoside):
	D5 a-Methyl-D-Galactoside = 0.302208333333333+1.53108974358976E-02*Q1-1
	Q1 / Fisher (LSD) / Analysis of the differences between the categories with a confidence interval of 95%:
	Contrast	Difference	Standardized difference	Critical value	Pr > Diff	Significant
	1 vs 2	0.0153109	0.769402	1.98447	0.443505	No
	Category	Mean	Groups
	1	0.317519	A
	2	0.302208	A
	Q1 / REGWQ / Analysis of the differences between the categories with a confidence interval of 95%:
	Contrast	Difference	Standardized difference	Critical value	Pr > Diff	alpha (Modified)	Significant
	1 vs 2	0.0153109	0.769402	1.98447	0.443511	0.05	No
	Category	Mean	Groups
	1	0.317519	A
	2	0.302208	A
	Regression of variable D6 b-Methyl-D-Galactoside:
	Summary of the variables selection (Variable D6 b-Methyl-D-Galactoside):
	No. of variables	Variables	MSE	R²	Adjusted R²	Mallows' Cp	Akaike's AIC	Schwarz's SBC	Amemiya's PC
	1	Q1	0.0111602	0.0018047	-0.00838096	2	-447.561	-442.35	1.01816
	The best model for the selected selection criterion is displayed in blue
	Goodness of fit statistics (Variable D6 b-Methyl-D-Galactoside):
	Observations	100
	Sum of weights	100
	DF	98
	R²	0.0018047
	Adjusted R²	-0.00838096
	MSE	0.0111602
	RMSE	0.105642
	MAPE	34.9313
	DW	1.08616
	Cp	2
	AIC	-447.561
	SBC	-442.35
	PC	1.03894
	Model parameters (Variable D6 b-Methyl-D-Galactoside):
	Source	Value	Standard error	t	Pr > |t|	Lower bound (95%)	Upper bound (95%)
	Intercept	0.323792	0.0152481	21.2349	< 0.0001	0.293532	0.354051
	Q1-1	0.00890064	0.0211453	0.420928	0.674729	-0.0330615	0.0508627
	Q1-2	0	0
	Equation of the model (Variable D6 b-Methyl-D-Galactoside):
	D6 b-Methyl-D-Galactoside = 0.323791666666667+8.90064102564092E-03*Q1-1
	Q1 / Fisher (LSD) / Analysis of the differences between the categories with a confidence interval of 95%:
	Contrast	Difference	Standardized difference	Critical value	Pr > Diff	Significant
	1 vs 2	0.00890064	0.420928	1.98447	0.674729	No
	Category	Mean	Groups
	1	0.332692	A
	2	0.323792	A
	Q1 / REGWQ / Analysis of the differences between the categories with a confidence interval of 95%:
	Contrast	Difference	Standardized difference	Critical value	Pr > Diff	alpha (Modified)	Significant
	1 vs 2	0.00890064	0.420928	1.98447	0.674732	0.05	No
	Category	Mean	Groups
	1	0.332692	A
	2	0.323792	A
	Regression of variable D7 a-Methyl-D-Glucoside:
	Summary of the variables selection (Variable D7 a-Methyl-D-Glucoside):
	No. of variables	Variables	MSE	R²	Adjusted R²	Mallows' Cp	Akaike's AIC	Schwarz's SBC	Amemiya's PC
	1	Q1	0.0407385	0.0104066	0.000308731	2	-318.079	-312.868	1.00939
	The best model for the selected selection criterion is displayed in blue
	Goodness of fit statistics (Variable D7 a-Methyl-D-Glucoside):
	Observations	100
	Sum of weights	100
	DF	98
	R²	0.0104066
	Adjusted R²	0.000308731
	MSE	0.0407385
	RMSE	0.201838
	MAPE	61.8779
	DW	0.570901
	Cp	2
	AIC	-318.079
	SBC	-312.868
	PC	1.02998
	Model parameters (Variable D7 a-Methyl-D-Glucoside):
	Source	Value	Standard error	t	Pr > |t|	Lower bound (95%)	Upper bound (95%)
	Intercept	0.521667	0.0291328	17.9065	< 0.0001	0.463854	0.57948
	Q1-1	-0.0410128	0.0403999	-1.01517	0.312524	-0.121185	0.0391594
	Q1-2	0	0
	Equation of the model (Variable D7 a-Methyl-D-Glucoside):
	D7 a-Methyl-D-Glucoside = 0.521666666666667-4.10128205128206E-02*Q1-1
	Q1 / Fisher (LSD) / Analysis of the differences between the categories with a confidence interval of 95%:
	Contrast	Difference	Standardized difference	Critical value	Pr > Diff	Significant
	2 vs 1	0.0410128	1.01517	1.98447	0.312524	No
	Category	Mean	Groups
	2	0.521667	A
	1	0.480654	A
	Q1 / REGWQ / Analysis of the differences between the categories with a confidence interval of 95%:
	Contrast	Difference	Standardized difference	Critical value	Pr > Diff	alpha (Modified)	Significant
	2 vs 1	0.0410128	1.01517	1.98447	0.31253	0.05	No
	Category	Mean	Groups
	2	0.521667	A
	1	0.480654	A
	Regression of variable D8 b-Methyl-D-Glucoside:
	Summary of the variables selection (Variable D8 b-Methyl-D-Glucoside):
	No. of variables	Variables	MSE	R²	Adjusted R²	Mallows' Cp	Akaike's AIC	Schwarz's SBC	Amemiya's PC
	1	Q1	0.250556	0.00123505	-0.00895643	2	-136.427	-131.217	1.01874
	The best model for the selected selection criterion is displayed in blue
	Goodness of fit statistics (Variable D8 b-Methyl-D-Glucoside):
	Observations	100
	Sum of weights	100
	DF	98
	R²	0.00123505
	Adjusted R²	-0.00895643
	MSE	0.250556
	RMSE	0.500556
	MAPE	134.802
	DW	0.418617
	Cp	2
	AIC	-136.427
	SBC	-131.217
	PC	1.03953
	Model parameters (Variable D8 b-Methyl-D-Glucoside):
	Source	Value	Standard error	t	Pr > |t|	Lower bound (95%)	Upper bound (95%)
	Intercept	0.952917	0.072249	13.1893	< 0.0001	0.809541	1.09629
	Q1-1	-0.0348782	0.100191	-0.348116	0.7285	-0.233705	0.163948
	Q1-2	0	0
	Equation of the model (Variable D8 b-Methyl-D-Glucoside):
	D8 b-Methyl-D-Glucoside = 0.952916666666667-3.48782051282049E-02*Q1-1
	Q1 / Fisher (LSD) / Analysis of the differences between the categories with a confidence interval of 95%:
	Contrast	Difference	Standardized difference	Critical value	Pr > Diff	Significant
	2 vs 1	0.0348782	0.348116	1.98447	0.7285	No
	Category	Mean	Groups
	2	0.952917	A
	1	0.918038	A
	Q1 / REGWQ / Analysis of the differences between the categories with a confidence interval of 95%:
	Contrast	Difference	Standardized difference	Critical value	Pr > Diff	alpha (Modified)	Significant
	2 vs 1	0.0348782	0.348116	1.98447	0.728503	0.05	No
	Category	Mean	Groups
	2	0.952917	A
	1	0.918038	A
	Regression of variable D9 Palatinose:
	Summary of the variables selection (Variable D9 Palatinose):
	No. of variables	Variables	MSE	R²	Adjusted R²	Mallows' Cp	Akaike's AIC	Schwarz's SBC	Amemiya's PC
	1	Q1	0.229543	0.000870241	-0.00932496	2	-145.187	-139.977	1.01911
	The best model for the selected selection criterion is displayed in blue
	Goodness of fit statistics (Variable D9 Palatinose):
	Observations	100
	Sum of weights	100
	DF	98
	R²	0.000870241
	Adjusted R²	-0.00932496
	MSE	0.229543
	RMSE	0.479106
	MAPE	126.939
	DW	0.466446
	Cp	2
	AIC	-145.187
	SBC	-139.977
	PC	1.03991
	Model parameters (Variable D9 Palatinose):
	Source	Value	Standard error	t	Pr > |t|	Lower bound (95%)	Upper bound (95%)
	Intercept	0.989729	0.069153	14.3122	< 0.0001	0.852497	1.12696
	Q1-1	-0.0280176	0.095898	-0.292161	0.770781	-0.218324	0.162289
	Q1-2	0	0
	Equation of the model (Variable D9 Palatinose):
	D9 Palatinose = 0.989729166666667-2.80176282051281E-02*Q1-1
	Q1 / Fisher (LSD) / Analysis of the differences between the categories with a confidence interval of 95%:
	Contrast	Difference	Standardized difference	Critical value	Pr > Diff	Significant
	2 vs 1	0.0280176	0.292161	1.98447	0.770781	No
	Category	Mean	Groups
	2	0.989729	A
	1	0.961712	A
	Q1 / REGWQ / Analysis of the differences between the categories with a confidence interval of 95%:
	Contrast	Difference	Standardized difference	Critical value	Pr > Diff	alpha (Modified)	Significant
	2 vs 1	0.0280176	0.292161	1.98447	0.770784	0.05	No
	Category	Mean	Groups
	2	0.989729	A
	1	0.961712	A
	Regression of variable D10 D-Psicose:
	Summary of the variables selection (Variable D10 D-Psicose):
	No. of variables	Variables	MSE	R²	Adjusted R²	Mallows' Cp	Akaike's AIC	Schwarz's SBC	Amemiya's PC
	1	Q1	0.0133146	0.0257092	0.0157674	2	-429.91	-424.7	0.993777
	The best model for the selected selection criterion is displayed in blue
	Goodness of fit statistics (Variable D10 D-Psicose):
	Observations	100
	Sum of weights	100
	DF	98
	R²	0.0257092
	Adjusted R²	0.0157674
	MSE	0.0133146
	RMSE	0.115389
	MAPE	37.0099
	DW	0.98625
	Cp	2
	AIC	-429.91
	SBC	-424.7
	PC	1.01406
	Model parameters (Variable D10 D-Psicose):
	Source	Value	Standard error	t	Pr > |t|	Lower bound (95%)	Upper bound (95%)
	Intercept	0.340667	0.0166549	20.4544	< 0.0001	0.307616	0.373718
	Q1-1	0.037141	0.0230962	1.6081	0.111031	-0.00869269	0.0829747
	Q1-2	0	0
	Equation of the model (Variable D10 D-Psicose):
	D10 D-Psicose = 0.340666666666667+3.71410256410257E-02*Q1-1
	Q1 / Fisher (LSD) / Analysis of the differences between the categories with a confidence interval of 95%:
	Contrast	Difference	Standardized difference	Critical value	Pr > Diff	Significant
	1 vs 2	0.037141	1.6081	1.98447	0.111031	No
	Category	Mean	Groups
	1	0.377808	A
	2	0.340667	A
	Q1 / REGWQ / Analysis of the differences between the categories with a confidence interval of 95%:
	Contrast	Difference	Standardized difference	Critical value	Pr > Diff	alpha (Modified)	Significant
	1 vs 2	0.037141	1.6081	1.98447	0.111039	0.05	No
	Category	Mean	Groups
	1	0.377808	A
	2	0.340667	A
	Regression of variable D11 D-Raffinose:
	Summary of the variables selection (Variable D11 D-Raffinose):
	No. of variables	Variables	MSE	R²	Adjusted R²	Mallows' Cp	Akaike's AIC	Schwarz's SBC	Amemiya's PC
	1	Q1	0.0340081	0.00369552	-0.00647085	2	-336.136	-330.926	1.01623
	The best model for the selected selection criterion is displayed in blue
	Goodness of fit statistics (Variable D11 D-Raffinose):
	Observations	100
	Sum of weights	100
	DF	98
	R²	0.00369552
	Adjusted R²	-0.00647085
	MSE	0.0340081
	RMSE	0.184413
	MAPE	58.3059
	DW	0.673328
	Cp	2
	AIC	-336.136
	SBC	-330.926
	PC	1.03697
	Model parameters (Variable D11 D-Raffinose):
	Source	Value	Standard error	t	Pr > |t|	Lower bound (95%)	Upper bound (95%)
	Intercept	0.495437	0.0266177	18.6131	< 0.0001	0.442616	0.548259
	Q1-1	0.0222548	0.0369121	0.602914	0.547959	-0.0509961	0.0955057
	Q1-2	0	0
	Equation of the model (Variable D11 D-Raffinose):
	D11 D-Raffinose = 0.4954375+2.22548076923077E-02*Q1-1
	Q1 / Fisher (LSD) / Analysis of the differences between the categories with a confidence interval of 95%:
	Contrast	Difference	Standardized difference	Critical value	Pr > Diff	Significant
	1 vs 2	0.0222548	0.602914	1.98447	0.547959	No
	Category	Mean	Groups
	1	0.517692	A
	2	0.495437	A
	Q1 / REGWQ / Analysis of the differences between the categories with a confidence interval of 95%:
	Contrast	Difference	Standardized difference	Critical value	Pr > Diff	alpha (Modified)	Significant
	1 vs 2	0.0222548	0.602914	1.98447	0.547963	0.05	No
	Category	Mean	Groups
	1	0.517692	A
	2	0.495437	A
	Regression of variable D12 L-Rhamnose:
	Summary of the variables selection (Variable D12 L-Rhamnose):
	No. of variables	Variables	MSE	R²	Adjusted R²	Mallows' Cp	Akaike's AIC	Schwarz's SBC	Amemiya's PC
	1	Q1	0.266026	0.0085846	-0.00153188	2	-130.436	-125.226	1.01124
	The best model for the selected selection criterion is displayed in blue
	Goodness of fit statistics (Variable D12 L-Rhamnose):
	Observations	100
	Sum of weights	100
	DF	98
	R²	0.0085846
	Adjusted R²	-0.00153188
	MSE	0.266026
	RMSE	0.515777
	MAPE	152.222
	DW	0.385939
	Cp	2
	AIC	-130.436
	SBC	-125.226
	PC	1.03188
	Model parameters (Variable D12 L-Rhamnose):
	Source	Value	Standard error	t	Pr > |t|	Lower bound (95%)	Upper bound (95%)
	Intercept	0.893563	0.074446	12.0028	< 0.0001	0.745827	1.0413
	Q1-1	-0.095101	0.103238	-0.921182	0.359218	-0.299973	0.109772
	Q1-2	0	0
	Equation of the model (Variable D12 L-Rhamnose):
	D12 L-Rhamnose = 0.8935625-9.51009615384616E-02*Q1-1
	Q1 / Fisher (LSD) / Analysis of the differences between the categories with a confidence interval of 95%:
	Contrast	Difference	Standardized difference	Critical value	Pr > Diff	Significant
	2 vs 1	0.095101	0.921182	1.98447	0.359218	No
	Category	Mean	Groups
	2	0.893563	A
	1	0.798462	A
	Q1 / REGWQ / Analysis of the differences between the categories with a confidence interval of 95%:
	Contrast	Difference	Standardized difference	Critical value	Pr > Diff	alpha (Modified)	Significant
	2 vs 1	0.095101	0.921182	1.98447	0.359224	0.05	No
	Category	Mean	Groups
	2	0.893563	A
	1	0.798462	A
	Regression of variable E1 D-Ribose:
	Summary of the variables selection (Variable E1 D-Ribose):
	No. of variables	Variables	MSE	R²	Adjusted R²	Mallows' Cp	Akaike's AIC	Schwarz's SBC	Amemiya's PC
	1	Q1	0.202638	0.00157053	-0.00861753	2	-157.653	-152.443	1.0184
	The best model for the selected selection criterion is displayed in blue
	Goodness of fit statistics (Variable E1 D-Ribose):
	Observations	100
	Sum of weights	100
	DF	98
	R²	0.00157053
	Adjusted R²	-0.00861753
	MSE	0.202638
	RMSE	0.450154
	MAPE	132.411
	DW	0.441652
	Cp	2
	AIC	-157.653
	SBC	-152.443
	PC	1.03918
	Model parameters (Variable E1 D-Ribose):
	Source	Value	Standard error	t	Pr > |t|	Lower bound (95%)	Upper bound (95%)
	Intercept	0.884646	0.0649741	13.6154	< 0.0001	0.755707	1.01358
	Q1-1	-0.0353766	0.0901029	-0.392625	0.695449	-0.214183	0.14343
	Q1-2	0	0
	Equation of the model (Variable E1 D-Ribose):
	E1 D-Ribose = 0.884645833333333-3.53766025641023E-02*Q1-1
	Q1 / Fisher (LSD) / Analysis of the differences between the categories with a confidence interval of 95%:
	Contrast	Difference	Standardized difference	Critical value	Pr > Diff	Significant
	2 vs 1	0.0353766	0.392625	1.98447	0.695449	No
	Category	Mean	Groups
	2	0.884646	A
	1	0.849269	A
	Q1 / REGWQ / Analysis of the differences between the categories with a confidence interval of 95%:
	Contrast	Difference	Standardized difference	Critical value	Pr > Diff	alpha (Modified)	Significant
	2 vs 1	0.0353766	0.392625	1.98447	0.695452	0.05	No
	Category	Mean	Groups
	2	0.884646	A
	1	0.849269	A
	Regression of variable E2 Salicin:
	Summary of the variables selection (Variable E2 Salicin):
	No. of variables	Variables	MSE	R²	Adjusted R²	Mallows' Cp	Akaike's AIC	Schwarz's SBC	Amemiya's PC
	1	Q1	0.119404	0.00603471	-0.00410779	2	-210.545	-205.335	1.01384
	The best model for the selected selection criterion is displayed in blue
	Goodness of fit statistics (Variable E2 Salicin):
	Observations	100
	Sum of weights	100
	DF	98
	R²	0.00603471
	Adjusted R²	-0.00410779
	MSE	0.119404
	RMSE	0.345548
	MAPE	91.4215
	DW	0.43721
	Cp	2
	AIC	-210.545
	SBC	-205.335
	PC	1.03454
	Model parameters (Variable E2 Salicin):
	Source	Value	Standard error	t	Pr > |t|	Lower bound (95%)	Upper bound (95%)
	Intercept	0.746813	0.0498756	14.9735	< 0.0001	0.647836	0.845789
	Q1-1	-0.053351	0.069165	-0.771358	0.442351	-0.190607	0.0839048
	Q1-2	0	0
	Equation of the model (Variable E2 Salicin):
	E2 Salicin = 0.7468125-5.33509615384618E-02*Q1-1
	Q1 / Fisher (LSD) / Analysis of the differences between the categories with a confidence interval of 95%:
	Contrast	Difference	Standardized difference	Critical value	Pr > Diff	Significant
	2 vs 1	0.053351	0.771358	1.98447	0.442351	No
	Category	Mean	Groups
	2	0.746813	A
	1	0.693462	A
	Q1 / REGWQ / Analysis of the differences between the categories with a confidence interval of 95%:
	Contrast	Difference	Standardized difference	Critical value	Pr > Diff	alpha (Modified)	Significant
	2 vs 1	0.053351	0.771358	1.98447	0.442356	0.05	No
	Category	Mean	Groups
	2	0.746813	A
	1	0.693462	A
	Regression of variable E3 Sedoheptulosan:
	Summary of the variables selection (Variable E3 Sedoheptulosan):
	No. of variables	Variables	MSE	R²	Adjusted R²	Mallows' Cp	Akaike's AIC	Schwarz's SBC	Amemiya's PC
	1	Q1	0.486713	0.0216349	0.0116516	2	-70.0283	-64.818	0.997932
	The best model for the selected selection criterion is displayed in blue
	Goodness of fit statistics (Variable E3 Sedoheptulosan):
	Observations	100
	Sum of weights	100
	DF	98
	R²	0.0216349
	Adjusted R²	0.0116516
	MSE	0.486713
	RMSE	0.697648
	MAPE	117.919
	DW	0.437315
	Cp	2
	AIC	-70.0283
	SBC	-64.818
	PC	1.0183
	Model parameters (Variable E3 Sedoheptulosan):
	Source	Value	Standard error	t	Pr > |t|	Lower bound (95%)	Upper bound (95%)
	Intercept	0.739375	0.100697	7.34258	< 0.0001	0.539545	0.939205
	Q1-1	-0.205567	0.139641	-1.47211	0.144196	-0.482681	0.0715465
	Q1-2	0	0
	Equation of the model (Variable E3 Sedoheptulosan):
	E3 Sedoheptulosan = 0.739375-0.205567307692308*Q1-1
	Q1 / Fisher (LSD) / Analysis of the differences between the categories with a confidence interval of 95%:
	Contrast	Difference	Standardized difference	Critical value	Pr > Diff	Significant
	2 vs 1	0.205567	1.47211	1.98447	0.144196	No
	Category	Mean	Groups
	2	0.739375	A
	1	0.533808	A
	Q1 / REGWQ / Analysis of the differences between the categories with a confidence interval of 95%:
	Contrast	Difference	Standardized difference	Critical value	Pr > Diff	alpha (Modified)	Significant
	2 vs 1	0.205567	1.47211	1.98447	0.144204	0.05	No
	Category	Mean	Groups
	2	0.739375	A
	1	0.533808	A
	Regression of variable E4 D-Sorbitol:
	Summary of the variables selection (Variable E4 D-Sorbitol):
	No. of variables	Variables	MSE	R²	Adjusted R²	Mallows' Cp	Akaike's AIC	Schwarz's SBC	Amemiya's PC
	1	Q1	0.513146	0.000664003	-0.0095333	2	-64.7398	-59.5295	1.01932
	The best model for the selected selection criterion is displayed in blue
	Goodness of fit statistics (Variable E4 D-Sorbitol):
	Observations	100
	Sum of weights	100
	DF	98
	R²	0.000664003
	Adjusted R²	-0.0095333
	MSE	0.513146
	RMSE	0.716342
	MAPE	173.073
	DW	0.428304
	Cp	2
	AIC	-64.7398
	SBC	-59.5295
	PC	1.04013
	Model parameters (Variable E4 D-Sorbitol):
	Source	Value	Standard error	t	Pr > |t|	Lower bound (95%)	Upper bound (95%)
	Intercept	1.3604	0.103395	13.1573	< 0.0001	1.15521	1.56558
	Q1-1	-0.0365881	0.143383	-0.255177	0.799121	-0.321127	0.247951
	Q1-2	0	0
	Equation of the model (Variable E4 D-Sorbitol):
	E4 D-Sorbitol = 1.36039583333333-3.65881410256414E-02*Q1-1
	Q1 / Fisher (LSD) / Analysis of the differences between the categories with a confidence interval of 95%:
	Contrast	Difference	Standardized difference	Critical value	Pr > Diff	Significant
	2 vs 1	0.0365881	0.255177	1.98447	0.799121	No
	Category	Mean	Groups
	2	1.3604	A
	1	1.32381	A
	Q1 / REGWQ / Analysis of the differences between the categories with a confidence interval of 95%:
	Contrast	Difference	Standardized difference	Critical value	Pr > Diff	alpha (Modified)	Significant
	2 vs 1	0.0365881	0.255177	1.98447	0.799123	0.05	No
	Category	Mean	Groups
	2	1.3604	A
	1	1.32381	A
	Regression of variable E5 L-Sorbose:
	Summary of the variables selection (Variable E5 L-Sorbose):
	No. of variables	Variables	MSE	R²	Adjusted R²	Mallows' Cp	Akaike's AIC	Schwarz's SBC	Amemiya's PC
	1	Q1	0.244348	7.44542e-05	-0.0101289	2	-138.937	-133.726	1.01992
	The best model for the selected selection criterion is displayed in blue
	Goodness of fit statistics (Variable E5 L-Sorbose):
	Observations	100
	Sum of weights	100
	DF	98
	R²	7.44542e-05
	Adjusted R²	-0.0101289
	MSE	0.244348
	RMSE	0.494315
	MAPE	124.293
	DW	0.445955
	Cp	2
[truncated: 1,945 more rows]

## Sheet: PCA 750
	XLSTAT 2007.6 - Principal Component Analysis (PCA) -
	Observations/variables table: Workbook = Flavus_Reverberi.xls / Sheet = 750 nm / Range = '750 nm'!$D$1:$CU$101 / 100 rows and 96 columns
	Observation labels: Workbook = Flavus_Reverberi.xls / Sheet = 750 nm / Range = '750 nm'!$C$1:$C$101 / 100 rows and 1 column
	PCA type: Kendall
	Type of biplot: Correlation biplot / Coefficient = n
	Summary statistics:
	Variable	Observations	Obs. with missing data	Obs. without missing data	Minimum	Maximum	Mean	Std. deviation
	A1 Water	100	0	100	0.108	0.225	0.17946	0.0283842
	A2 Tween 80	100	0	100	0.109	0.553	0.31237	0.117535
	A3 N-Acetyl-D-Galactosamine	100	0	100	0.11	0.395	0.22739	0.0588974
	A4 N-Acetyl-D-Glucosamine	100	0	100	0.111	1.712	1.05172	0.559605
	A5 N-Acetyl-D-Mannosamine	100	0	100	0.113	0.372	0.22567	0.0557656
	A6 Adonitol	100	0	100	0.106	1.453	0.95225	0.489292
	A7 Amygdalin	100	0	100	0.126	1.726	0.99088	0.549194
	A8 D-Arabinose	100	0	100	0.114	0.69	0.38922	0.156426
	A9 L-Arabinose	100	0	100	0.122	1.309	0.86533	0.430812
	A10 D-Arabitol	100	0	100	0.105	1.046	0.68243	0.330162
	A11 Arbutin	100	0	100	0.113	0.985	0.64056	0.274959
	A12 D-Cellobiose	100	0	100	0.105	0.972	0.59303	0.274281
	B1 a- Cyclodextrin	100	0	100	0.273	0.651	0.51666	0.0916996
	B2 b-Cyclodextrin	100	0	100	0.18	0.619	0.42669	0.125698
	B3 Dextrin	100	0	100	0.195	1.003	0.66569	0.226611
	B4 i-Erythritol	100	0	100	0.107	1.761	1.09848	0.621493
	B5 D-Fructose	100	0	100	0.107	1.565	0.95791	0.469403
	B6 L-Fucose	100	0	100	0.102	0.43	0.25473	0.0801983
	B7 D-Galactose	100	0	100	0.111	1.034	0.63217	0.296914
	B8 D-Galacturonic Acid	100	0	100	0.11	0.967	0.54151	0.271319
	B9 Gentibiose	100	0	100	0.108	0.943	0.61746	0.256381
	B10 D-Gluconic Acid	100	0	100	0.108	1.248	0.7534	0.349033
	B11 D-Glucosamine	100	0	100	0.104	0.634	0.34941	0.137118
	B12 a-D-Glucose	100	0	100	0.104	1.071	0.68465	0.306538
	C1 Glucose-1-Phophate	100	0	100	0.111	0.545	0.36283	0.12309
	C2 Glucuronamide	100	0	100	0.11	0.42	0.22707	0.0751091
	C3 D-Glucuronic Acid	100	0	100	0.114	0.935	0.53139	0.2308
	C4 Glycerol	100	0	100	0.117	1.991	1.18373	0.684818
	C5 Glycogen	100	0	100	0.131	1.109	0.63431	0.247909
	C6 m-Inositol	100	0	100	0.119	1.667	1.05942	0.598919
	C7 2-Keto-D-Gluconic Acid	100	0	100	0.119	0.93	0.59052	0.227989
	C8 a-D-Lactose	100	0	100	0.114	1.061	0.45831	0.205456
	C9 Lactulose	100	0	100	0.111	0.66	0.40294	0.155671
	C10 Maltilol	100	0	100	0.107	0.928	0.47964	0.218672
	C11 Maltose	100	0	100	0.105	1.583	0.94252	0.454393
	C12 Maltotriose	100	0	100	0.103	1.21	0.76961	0.370263
	D1 D-Mannitol	100	0	100	0.11	0.694	0.47073	0.196458
	D2 D-Mannose	100	0	100	0.112	1.466	0.9492	0.44947
	D3 D-Melezitose	100	0	100	0.112	0.922	0.58125	0.238808
	D4 D-Melibiose	100	0	100	0.107	0.815	0.43041	0.192382
	D5 a-Methyl-D-Galactoside	100	0	100	0.11	0.523	0.31017	0.099214
	D6 b-Methyl-D-Galactoside	100	0	100	0.109	0.538	0.32842	0.105202
	D7 a-Methyl-D-Glucoside	100	0	100	0.107	0.84	0.50034	0.201869
	D8 b-Methyl-D-Glucoside	100	0	100	0.109	1.464	0.93478	0.498329
	D9 Palatinose	100	0	100	0.109	1.476	0.97516	0.476888
	D10 D-Psicose	100	0	100	0.106	0.584	0.35998	0.116309
	D11 D-Raffinose	100	0	100	0.109	0.818	0.50701	0.183819
	D12 L-Rhamnose	100	0	100	0.106	1.504	0.84411	0.515382
	E1 D-Ribose	100	0	100	0.118	1.355	0.86625	0.448227
	E2 Salicin	100	0	100	0.117	1.3	0.71907	0.344841
	E3 Sedoheptulosan	100	0	100	0.119	2.651	0.63248	0.701748
	E4 D-Sorbitol	100	0	100	0.116	2.025	1.34137	0.712951
	E5 L-Sorbose	100	0	100	0.11	1.489	0.81273	0.491831
	E6 Stachynose	100	0	100	0.118	0.737	0.47013	0.173837
	E7 Sucrose	100	0	100	0.112	1.543	0.99094	0.463148
	E8 D-Tagatose	100	0	100	0.106	0.768	0.37474	0.154567
	E9 D-Trehalose	100	0	100	0.107	1.814	1.17374	0.626565
	E10 Turanose	100	0	100	0.112	1.712	0.78219	0.472227
	E11 Xylitol	100	0	100	0.116	1.788	0.89453	0.539799
	E12 D-Xylose	100	0	100	0.112	1.404	0.87539	0.444413
	F1 g-Amino-butyric Acid	100	0	100	0.111	0.762	0.49257	0.215097
	F2 Bromosuccinic Acid	100	0	100	0.122	0.608	0.36606	0.126556
	F3 Fumaric Acid	100	0	100	0.134	0.699	0.46251	0.154549
	F4 b-Hydroxy-butyric Acid	100	0	100	0.122	0.678	0.34378	0.11897
	F5 g-Hydroxy-butyric Acid	100	0	100	0.115	0.556	0.33086	0.107725
	F6 p-Hydroxyphenyl-acetic acid	100	0	100	0.116	1.445	0.71675	0.44344
	F7 a-Keto-glutaric Acid	100	0	100	0.116	0.7	0.42266	0.153258
	F8 D-Lactic Acid Methyl Ester	100	0	100	0.112	0.49	0.29717	0.096311
	F9 L-Lactic Acid	100	0	100	0.114	0.69	0.41543	0.157925
	F10 D-Malic Acid	100	0	100	0.113	0.839	0.48466	0.215001
	F11 L-Malic Acid	100	0	100	0.114	0.664	0.42125	0.152254
	F12 Quinic Acid	100	0	100	0.115	1.221	0.69624	0.343766
	G1 D-Saccharin Acid	100	0	100	0.11	0.704	0.43368	0.166118
	G2 Sebacic Acid	100	0	100	0.37	1.326	0.87011	0.260575
	G3 Succinamic Acid	100	0	100	0.112	0.742	0.42551	0.164487
	G4 Succinic Acid	100	0	100	0.12	0.684	0.42762	0.144132
	G5 Succinic Acid Mono-Methyl Ester	100	0	100	0.11	0.562	0.35064	0.114423
	G6 N-Acetyly-L-Glutamic Acid	100	0	100	0.12	0.524	0.30633	0.0980905
	G7 Alaninamide	100	0	100	0.114	0.66	0.37206	0.143418
	G8 L-Alanine	100	0	100	0.11	0.93	0.56216	0.22594
	G9 L-Alanyl-Glycine	100	0	100	0.11	0.912	0.52784	0.21785
	G10 L-Asparagine	100	0	100	0.109	0.794	0.47936	0.176279
	G11 L-Aspartic Acid	100	0	100	0.111	0.709	0.44713	0.159737
	G12 L-Glutamic Acid	100	0	100	0.108	0.732	0.49958	0.202264
	H1 Glycyl-L-Glutamic Acid	100	0	100	0.115	0.797	0.39231	0.182866
	H2 L-Ornithine	100	0	100	0.11	0.867	0.55752	0.251294
	H3 L-Phenylalanine	100	0	100	0.157	0.742	0.42139	0.14746
	H4 L-Proline	100	0	100	0.113	1.236	0.70606	0.339344
	H5 L-Pyroglutamic Acid	100	0	100	0.113	1.045	0.59501	0.293317
	H6 L-Serine	100	0	100	0.114	0.79	0.45089	0.177422
	H7 L-Threonine	100	0	100	0.111	0.881	0.54018	0.260492
	H8 2-Amino Ethanol	100	0	100	0.112	1.176	0.59987	0.363969
	H9 Putrescine	100	0	100	0.119	0.747	0.45257	0.198078
	H10 Adenosine	100	0	100	0.164	0.928	0.33394	0.142538
	H11 Uridine	100	0	100	0.11	0.401	0.2453	0.0688474
	H12 Adenosine-5'-Monophosphate	100	0	100	0.12	0.603	0.29426	0.120025
	Correlation matrix (Kendall):
	Variables	A1 Water	A2 Tween 80	A3 N-Acetyl-D-Galactosamine	A4 N-Acetyl-D-Glucosamine	A5 N-Acetyl-D-Mannosamine	A6 Adonitol	A7 Amygdalin	A8 D-Arabinose	A9 L-Arabinose	A10 D-Arabitol	A11 Arbutin	A12 D-Cellobiose	B1 a- Cyclodextrin	B2 b-Cyclodextrin	B3 Dextrin	B4 i-Erythritol	B5 D-Fructose	B6 L-Fucose	B7 D-Galactose	B8 D-Galacturonic Acid	B9 Gentibiose	B10 D-Gluconic Acid	B11 D-Glucosamine	B12 a-D-Glucose	C1 Glucose-1-Phophate	C2 Glucuronamide	C3 D-Glucuronic Acid	C4 Glycerol	C5 Glycogen	C6 m-Inositol	C7 2-Keto-D-Gluconic Acid	C8 a-D-Lactose	C9 Lactulose	C10 Maltilol	C11 Maltose	C12 Maltotriose	D1 D-Mannitol	D2 D-Mannose	D3 D-Melezitose	D4 D-Melibiose	D5 a-Methyl-D-Galactoside	D6 b-Methyl-D-Galactoside	D7 a-Methyl-D-Glucoside	D8 b-Methyl-D-Glucoside	D9 Palatinose	D10 D-Psicose	D11 D-Raffinose	D12 L-Rhamnose
	A1 Water	1	-0.0680455	0.175094	0.207467	0.497096	0.0400899	0.247536	-0.126694	0.143251	0.151624	-0.0592371	0.299798	0.626009	0.00326	0.230708	0.0435229	0.22819	0.15648	0.199047	0.147817	0.161492	0.267646	-0.0999296	0.387468	0.180394	0.1781	-0.101923	0.0879128	0.263278	0.0103754	0.406272	-0.158919	-0.0909561	-0.131843	0.24324	0.23319	0.130038	0.152346	0.0883198	-0.137863	0.0317527	0.0681662	-0.0419256	0.0260324	0.0925277	0.190032	0.174507	0.0191195
	A2 Tween 80	-0.0680455	1	0.343045	0.615292	0.1358	0.676677	0.553641	0.657189	0.495638	0.556007	0.773696	0.551528	0.140508	0.45546	0.527053	0.618677	0.602049	0.347994	0.582608	0.624442	0.609137	0.477543	0.673702	0.402151	0.535526	0.278843	0.68641	0.580096	0.497211	0.565923	0.392085	0.694259	0.667479	0.775536	0.51526	0.535606	0.65659	0.635977	0.677894	0.58287	0.499442	0.470278	0.648133	0.563116	0.595703	0.465159	0.507563	0.662341
	A3 N-Acetyl-D-Galactosamine	0.175094	0.343045	1	0.308931	0.497656	0.484692	0.396587	0.571693	0.482812	0.563496	0.358236	0.38367	0.276727	0.544364	0.430421	0.480534	0.306866	0.28135	0.386669	0.262624	0.299737	0.440269	0.515673	0.212434	0.595484	0.389338	0.471526	0.533731	0.419696	0.507734	0.314442	0.472435	0.494002	0.398946	0.45125	0.404683	0.323942	0.242223	0.24377	0.451972	0.42699	0.396748	0.474973	0.540321	0.448561	0.348899	0.482136	0.496853
	A4 N-Acetyl-D-Glucosamine	0.207467	0.615292	0.308931	1	0.340167	0.576724	0.806641	0.392133	0.702046	0.653363	0.563121	0.709985	0.390432	0.404625	0.59775	0.488916	0.746027	0.334449	0.73305	0.778274	0.78208	0.771131	0.480551	0.557075	0.59465	0.354371	0.420413	0.538641	0.685165	0.465371	0.652214	0.479644	0.457363	0.493165	0.722543	0.720276	0.753368	0.798947	0.73068	0.286003	0.421639	0.438323	0.593193	0.458144	0.622672	0.531646	0.526807	0.544645
	A5 N-Acetyl-D-Mannosamine	0.497096	0.1358	0.497656	0.340167	1	0.271703	0.38624	0.272764	0.388021	0.399879	0.082267	0.370288	0.539322	0.326522	0.434624	0.238458	0.339118	0.412524	0.306757	0.26859	0.338956	0.43369	0.306053	0.269063	0.410606	0.518941	0.180674	0.312926	0.444829	0.233456	0.454758	0.201016	0.265584	0.128515	0.408525	0.351067	0.212205	0.278466	0.261753	0.172264	0.336956	0.411777	0.31113	0.283715	0.337258	0.491525	0.411054	0.245383
	A6 Adonitol	0.0400899	0.676677	0.484692	0.576724	0.271703	1	0.569432	0.718329	0.70382	0.755245	0.688292	0.623935	0.192475	0.554992	0.561752	0.721896	0.648977	0.260146	0.578516	0.540809	0.502383	0.541625	0.65491	0.423186	0.689851	0.296371	0.679364	0.725578	0.658156	0.667612	0.420839	0.60614	0.588307	0.615198	0.714604	0.741919	0.638427	0.602654	0.587353	0.555286	0.400162	0.375925	0.639505	0.686652	0.822886	0.378521	0.599067	0.797934
	A7 Amygdalin	0.247536	0.553641	0.396587	0.806641	0.38624	0.569432	1	0.451744	0.734657	0.729133	0.483891	0.705728	0.463613	0.438699	0.623493	0.57192	0.709991	0.323497	0.735479	0.754763	0.738699	0.818504	0.516613	0.494885	0.714634	0.370986	0.426893	0.638712	0.68476	0.575537	0.627495	0.501114	0.50557	0.492962	0.700273	0.685437	0.689963	0.698117	0.651676	0.342678	0.413535	0.44521	0.634117	0.568681	0.607692	0.520304	0.53532	0.598907
	A8 D-Arabinose	-0.126694	0.657189	0.571693	0.392133	0.272764	0.718329	0.451744	1	0.572414	0.630757	0.654627	0.433256	0.0824198	0.675942	0.502385	0.683833	0.466093	0.36864	0.465749	0.42805	0.468331	0.453118	0.829986	0.211178	0.624924	0.372324	0.782803	0.644893	0.461008	0.694383	0.280816	0.779108	0.778094	0.737045	0.510898	0.50426	0.457247	0.461882	0.511411	0.750584	0.514761	0.50426	0.701562	0.729246	0.662478	0.440726	0.555364	0.732766
	A9 L-Arabinose	0.143251	0.495638	0.482812	0.702046	0.388021	0.70382	0.734657	0.572414	1	0.832996	0.480843	0.621235	0.329345	0.555748	0.551151	0.658836	0.608203	0.254844	0.674226	0.627737	0.641249	0.741874	0.544589	0.479684	0.729522	0.362015	0.493922	0.701388	0.684227	0.672204	0.547482	0.575076	0.497872	0.483234	0.75038	0.761702	0.70767	0.635204	0.600061	0.429888	0.370731	0.388652	0.684637	0.643443	0.71851	0.426907	0.564331	0.716224
	A10 D-Arabitol	0.151624	0.556007	0.563496	0.653363	0.399879	0.755245	0.729133	0.630757	0.832996	1	0.556367	0.675931	0.318458	0.561746	0.63381	0.725818	0.639522	0.252664	0.710004	0.626445	0.6	0.709612	0.595986	0.474714	0.805719	0.347086	0.585613	0.796392	0.715574	0.727862	0.539483	0.563032	0.556749	0.541899	0.787805	0.759424	0.664842	0.581443	0.564913	0.460557	0.426761	0.390961	0.672208	0.720956	0.744582	0.440369	0.6403	0.760332
	A11 Arbutin	-0.0592371	0.773696	0.358236	0.563121	0.082267	0.688292	0.483891	0.654627	0.480843	0.556367	1	0.548443	0.0831812	0.463006	0.549954	0.622632	0.600142	0.289252	0.606239	0.587018	0.522621	0.435012	0.634631	0.444197	0.478093	0.188381	0.71139	0.578409	0.49924	0.588975	0.398053	0.622339	0.618691	0.723827	0.548881	0.577945	0.643487	0.564944	0.607603	0.594551	0.450776	0.37016	0.544607	0.587783	0.60778	0.378028	0.539811	0.621479
	A12 D-Cellobiose	0.299798	0.551528	0.38367	0.709985	0.370288	0.623935	0.705728	0.433256	0.621235	0.675931	0.548443	1	0.453872	0.379569	0.688857	0.619097	0.816542	0.271324	0.713143	0.693455	0.626814	0.677073	0.430267	0.621704	0.643328	0.278353	0.482815	0.649087	0.713446	0.546284	0.625279	0.378664	0.423284	0.466437	0.76789	0.764629	0.653753	0.686671	0.613793	0.364816	0.362751	0.335666	0.488285	0.567201	0.679235	0.46522	0.603004	0.589762
	B1 a- Cyclodextrin	0.626009	0.140508	0.276727	0.390432	0.539322	0.192475	0.463613	0.0824198	0.329345	0.318458	0.0831812	0.453872	1	0.140319	0.351294	0.19398	0.380258	0.264392	0.327457	0.330763	0.354374	0.460728	0.123935	0.348241	0.366883	0.29719	0.0283861	0.245411	0.373315	0.167478	0.443656	0.0596228	0.126546	0.0468418	0.371947	0.362604	0.263462	0.324144	0.250076	0.0589726	0.142611	0.228757	0.197566	0.203304	0.249291	0.345331	0.251852	0.192175
	B2 b-Cyclodextrin	0.00326	0.45546	0.544364	0.404625	0.326522	0.554992	0.438699	0.675942	0.555748	0.561746	0.463006	0.379569	0.140319	1	0.504772	0.549585	0.409654	0.457538	0.453524	0.415592	0.506244	0.512676	0.698732	0.204546	0.564613	0.49726	0.605539	0.565747	0.482046	0.603104	0.369799	0.65801	0.664503	0.544533	0.500913	0.42305	0.390625	0.450868	0.502435	0.623683	0.558961	0.5594	0.658143	0.603935	0.592316	0.494218	0.570965	0.54741
	B3 Dextrin	0.230708	0.527053	0.430421	0.59775	0.434624	0.561752	0.623493	0.502385	0.551151	0.63381	0.549954	0.688857	0.351294	0.504772	1	0.620187	0.720714	0.465787	0.721103	0.686416	0.666261	0.66437	0.576209	0.486311	0.593487	0.445436	0.597061	0.661935	0.750609	0.593411	0.71643	0.514245	0.604887	0.568938	0.705716	0.608943	0.497871	0.605048	0.631109	0.483891	0.570994	0.520937	0.558767	0.632347	0.661263	0.642133	0.813718	0.534509
	B4 i-Erythritol	0.0435229	0.618677	0.480534	0.488916	0.238458	0.721896	0.57192	0.683833	0.658836	0.725818	0.622632	0.619097	0.19398	0.549585	0.620187	1	0.623482	0.302576	0.669635	0.617895	0.544239	0.584615	0.627773	0.44521	0.709495	0.3047	0.738483	0.871785	0.620494	0.885087	0.484198	0.647089	0.651544	0.698663	0.67004	0.641823	0.556208	0.541553	0.545473	0.657357	0.442869	0.40081	0.663831	0.887045	0.731303	0.405832	0.628294	0.814455
	B5 D-Fructose	0.22819	0.602049	0.306866	0.746027	0.339118	0.648977	0.709991	0.466093	0.608203	0.639522	0.600142	0.816542	0.380258	0.409654	0.720714	0.623482	1	0.362605	0.755843	0.767454	0.71572	0.712955	0.493872	0.611505	0.593982	0.341167	0.565151	0.643103	0.748076	0.55037	0.653161	0.46076	0.514633	0.551235	0.785425	0.769823	0.694754	0.804737	0.73729	0.439587	0.431524	0.429975	0.547959	0.57004	0.732517	0.553665	0.637212	0.589331
	B6 L-Fucose	0.15648	0.347994	0.28135	0.334449	0.412524	0.260146	0.323497	0.36864	0.254844	0.252664	0.289252	0.271324	0.264392	0.457538	0.465787	0.302576	0.362605	1	0.344451	0.393666	0.494873	0.393024	0.492948	0.140625	0.272663	0.6986	0.393347	0.274351	0.354636	0.314231	0.410392	0.46079	0.542559	0.428485	0.292031	0.206351	0.212662	0.402597	0.459416	0.495946	0.659631	0.739374	0.447286	0.341108	0.372098	0.720025	0.444264	0.259406
	B7 D-Galactose	0.199047	0.582608	0.386669	0.73305	0.306757	0.578516	0.735479	0.465749	0.674226	0.710004	0.606239	0.713143	0.327457	0.453524	0.721103	0.669635	0.755843	0.344451	1	0.806322	0.750963	0.77689	0.506278	0.593095	0.613858	0.327494	0.559919	0.722689	0.687722	0.67166	0.711899	0.541	0.565702	0.59419	0.75301	0.683539	0.717425	0.684072	0.653438	0.440465	0.486279	0.445434	0.584447	0.636446	0.640227	0.55532	0.646946	0.571139
	B8 D-Galacturonic Acid	0.147817	0.624442	0.262624	0.778274	0.26859	0.540809	0.754763	0.42805	0.627737	0.626445	0.587018	0.693455	0.330763	0.415592	0.686416	0.617895	0.767454	0.393666	0.806322	1	0.817979	0.748405	0.524234	0.53797	0.563603	0.374607	0.533144	0.628815	0.687076	0.585648	0.692628	0.554339	0.560219	0.619767	0.708076	0.65369	0.687215	0.769761	0.753726	0.435215	0.488186	0.486821	0.616102	0.580606	0.630598	0.580031	0.601603	0.560803
	B9 Gentibiose	0.161492	0.609137	0.299737	0.78208	0.338956	0.502383	0.738699	0.468331	0.641249	0.6	0.522621	0.626814	0.354374	0.506244	0.666261	0.544239	0.71572	0.494873	0.750963	0.817979	1	0.782609	0.56288	0.44965	0.552963	0.471042	0.514193	0.552277	0.673021	0.552312	0.674916	0.593997	0.606368	0.602657	0.663627	0.599473	0.644762	0.787757	0.789981	0.450907	0.540217	0.580815	0.68073	0.544644	0.618971	0.669776	0.596043	0.528685
	B10 D-Gluconic Acid	0.267646	0.477543	0.440269	0.771131	0.43369	0.541625	0.818504	0.453118	0.741874	0.709612	0.435012	0.677073	0.460728	0.512676	0.66437	0.584615	0.712955	0.393024	0.77689	0.748405	0.782609	1	0.506432	0.500709	0.693688	0.455024	0.463906	0.654649	0.700689	0.60079	0.710292	0.531241	0.542987	0.491697	0.761943	0.681924	0.646142	0.693795	0.646142	0.408824	0.464344	0.504911	0.658969	0.609312	0.641028	0.586877	0.597893	0.560583
	B11 D-Glucosamine	-0.0999296	0.673702	0.515673	0.480551	0.306053	0.65491	0.516613	0.829986	0.544589	0.595986	0.634631	0.430267	0.123935	0.698732	0.576209	0.627773	0.493872	0.492948	0.506278	0.524234	0.56288	0.506432	1	0.191953	0.583452	0.4815	0.748531	0.60525	0.491843	0.639919	0.363507	0.796109	0.842319	0.750431	0.496708	0.45683	0.454241	0.529579	0.585994	0.724456	0.631526	0.63032	0.747618	0.674365	0.644116	0.570879	0.621641	0.655997
	B12 a-D-Glucose	0.387468	0.402151	0.212434	0.557075	0.269063	0.423186	0.494885	0.211178	0.479684	0.474714	0.444197	0.621704	0.348241	0.204546	0.486311	0.44521	0.611505	0.140625	0.593095	0.53797	0.44965	0.500709	0.191953	1	0.417926	0.105413	0.308986	0.463316	0.520365	0.381522	0.62761	0.234066	0.221502	0.320973	0.566336	0.629648	0.614309	0.53621	0.460884	0.241798	0.199878	0.148546	0.273031	0.373911	0.441722	0.287741	0.461164	0.400284
	C1 Glucose-1-Phophate	0.180394	0.535526	0.595484	0.59465	0.410606	0.689851	0.714634	0.624924	0.729522	0.805719	0.478093	0.643328	0.366883	0.564613	0.593487	0.709495	0.593982	0.272663	0.613858	0.563603	0.552963	0.693688	0.583452	0.417926	1	0.359396	0.545713	0.772585	0.642474	0.699372	0.486158	0.543796	0.560422	0.509884	0.691459	0.666464	0.575687	0.524929	0.501876	0.48445	0.384748	0.397405	0.637193	0.720033	0.658562	0.423518	0.547225	0.745643
	C2 Glucuronamide	0.1781	0.278843	0.389338	0.354371	0.518941	0.296371	0.370986	0.372324	0.362015	0.347086	0.188381	0.278353	0.29719	0.49726	0.445436	0.3047	0.341167	0.6986	0.327494	0.374607	0.471042	0.455024	0.4815	0.105413	0.359396	1	0.358496	0.324346	0.424402	0.340055	0.426805	0.440864	0.500456	0.35225	0.358995	0.268572	0.200284	0.398136	0.429759	0.411181	0.603812	0.70599	0.500963	0.356969	0.420744	0.691123	0.462475	0.301287
	C3 D-Glucuronic Acid	-0.101923	0.68641	0.471526	0.420413	0.180674	0.679364	0.426893	0.782803	0.493922	0.585613	0.71139	0.482815	0.0283861	0.605539	0.597061	0.738483	0.565151	0.393347	0.559919	0.533144	0.514193	0.463906	0.748531	0.308986	0.545713	0.358496	1	0.688481	0.546339	0.730808	0.390516	0.749595	0.782618	0.836017	0.548952	0.515397	0.478371	0.513366	0.581299	0.777002	0.592563	0.512156	0.669504	0.728359	0.67544	0.469361	0.640852	0.684488
	C4 Glycerol	0.0879128	0.580096	0.533731	0.538641	0.312926	0.725578	0.638712	0.644893	0.701388	0.796392	0.578409	0.649087	0.245411	0.565747	0.661935	0.871785	0.643103	0.274351	0.722689	0.628815	0.552277	0.654649	0.60525	0.463316	0.772585	0.324346	0.688481	1	0.678825	0.855233	0.520981	0.604925	0.618908	0.631814	0.722301	0.678286	0.579246	0.537425	0.529388	0.581815	0.448611	0.397811	0.652883	0.845858	0.732557	0.428369	0.660312	0.779702
	C5 Glycogen	0.263278	0.497211	0.419696	0.685165	0.444829	0.658156	0.68476	0.461008	0.684227	0.715574	0.49924	0.713446	0.373315	0.482046	0.750609	0.620494	0.748076	0.354636	0.687722	0.687076	0.673021	0.700689	0.491843	0.520365	0.642474	0.424402	0.546339	0.678825	1	0.598602	0.719903	0.482018	0.494175	0.490681	0.840219	0.754736	0.589666	0.675443	0.678014	0.381049	0.498176	0.467835	0.596008	0.592143	0.754683	0.567261	0.730738	0.606582
	C6 m-Inositol	0.0103754	0.565923	0.507734	0.465371	0.233456	0.667612	0.575537	0.694383	0.672204	0.727862	0.588975	0.546284	0.167478	0.603104	0.593411	0.885087	0.55037	0.314231	0.67166	0.585648	0.552312	0.60079	0.639919	0.381522	0.699372	0.340055	0.730808	0.855233	0.598602	1	0.474415	0.686588	0.681929	0.692596	0.622659	0.577796	0.540776	0.492507	0.525377	0.656949	0.479684	0.438817	0.693009	0.897236	0.691638	0.423579	0.624633	0.781085
	C7 2-Keto-D-Gluconic Acid	0.406272	0.392085	0.314442	0.652214	0.454758	0.420839	0.627495	0.280816	0.547482	0.539483	0.398053	0.625279	0.443656	0.369799	0.71643	0.484198	0.653161	0.410392	0.711899	0.692628	0.674916	0.710292	0.363507	0.62761	0.486158	0.426805	0.390516	0.520981	0.719903	0.474415	1	0.387149	0.416135	0.413458	0.66167	0.590453	0.550983	0.613717	0.601662	0.298562	0.480535	0.468836	0.467309	0.464344	0.531753	0.613701	0.664909	0.413535
	C8 a-D-Lactose	-0.158919	0.694259	0.472435	0.479644	0.201016	0.60614	0.501114	0.779108	0.575076	0.563032	0.622339	0.378664	0.0596228	0.65801	0.514245	0.647089	0.46076	0.46079	0.541	0.554339	0.593997	0.531241	0.796109	0.234066	0.543796	0.440864	0.749595	0.604925	0.482018	0.686588	0.387149	1	0.848632	0.817141	0.476962	0.433029	0.518594	0.553373	0.621137	0.741318	0.625317	0.628977	0.822862	0.674228	0.618064	0.540979	0.55987	0.668827
	C9 Lactulose	-0.0909561	0.667479	0.494002	0.457363	0.265584	0.588307	0.50557	0.778094	0.497872	0.556749	0.618691	0.423284	0.126546	0.664503	0.604887	0.651544	0.514633	0.542559	0.565702	0.560219	0.606368	0.542987	0.842319	0.221502	0.560422	0.500456	0.782618	0.618908	0.494175	0.681929	0.416135	0.848632	1	0.811468	0.477772	0.412361	0.426994	0.530282	0.596818	0.786271	0.689166	0.687538	0.751925	0.702987	0.621709	0.630737	0.62334	0.608062
	C10 Maltilol	-0.131843	0.775536	0.398946	0.493165	0.128515	0.615198	0.492962	0.737045	0.483234	0.541899	0.723827	0.466437	0.0468418	0.544533	0.568938	0.698663	0.551235	0.428485	0.59419	0.619767	0.602657	0.491697	0.750431	0.320973	0.509884	0.35225	0.836017	0.631814	0.490681	0.692596	0.413458	0.817141	0.811468	1	0.490482	0.452436	0.534144	0.574582	0.640729	0.760073	0.594649	0.551312	0.720438	0.700689	0.606865	0.504457	0.584753	0.646279
	C11 Maltose	0.24324	0.51526	0.45125	0.722543	0.408525	0.714604	0.700273	0.510898	0.75038	0.787805	0.548881	0.76789	0.371947	0.500913	0.705716	0.67004	0.785425	0.292031	0.75301	0.708076	0.663627	0.761943	0.496708	0.566336	0.691459	0.358995	0.548952	0.722301	0.840219	0.622659	0.66167	0.476962	0.477772	0.490482	1	0.858532	0.663156	0.704322	0.655864	0.394657	0.42261	0.390684	0.596982	0.631174	0.797693	0.498177	0.682611	0.668691
	C12 Maltotriose	0.23319	0.535606	0.404683	0.720276	0.351067	0.741919	0.685437	0.50426	0.761702	0.759424	0.577945	0.764629	0.362604	0.42305	0.608943	0.641823	0.769823	0.206351	0.683539	0.65369	0.599473	0.681924	0.45683	0.629648	0.666464	0.268572	0.515397	0.678286	0.754736	0.577796	0.590453	0.433029	0.412361	0.452436	0.858532	1	0.718006	0.691108	0.621137	0.360636	0.31276	0.292604	0.545602	0.577013	0.770353	0.393273	0.589476	0.702248
	D1 D-Mannitol	0.130038	0.65659	0.323942	0.753368	0.212205	0.638427	0.689963	0.457247	0.70767	0.664842	0.643487	0.653753	0.263462	0.390625	0.497871	0.556208	0.694754	0.212662	0.717425	0.687215	0.644762	0.646142	0.454241	0.614309	0.575687	0.200284	0.478371	0.579246	0.589666	0.540776	0.550983	0.518594	0.426994	0.534144	0.663156	0.718006	1	0.73149	0.683421	0.36209	0.327995	0.320397	0.579507	0.489366	0.617519	0.395947	0.470087	0.651271
	D2 D-Mannose	0.152346	0.635977	0.242223	0.798947	0.278466	0.602654	0.698117	0.461882	0.635204	0.581443	0.564944	0.686671	0.324144	0.450868	0.605048	0.541553	0.804737	0.402597	0.684072	0.769761	0.787757	0.693795	0.529579	0.53621	0.524929	0.398136	0.513366	0.537425	0.675443	0.492507	0.613717	0.553373	0.530282	0.574582	0.704322	0.691108	0.73149	1	0.872481	0.429714	0.450816	0.495443	0.654781	0.499038	0.719838	0.568101	0.553968	0.585544
	D3 D-Melezitose	0.0883198	0.677894	0.24377	0.73068	0.261753	0.587353	0.651676	0.511411	0.600061	0.564913	0.607603	0.613793	0.250076	0.502435	0.631109	0.545473	0.73729	0.459416	0.653438	0.753726	0.789981	0.646142	0.585994	0.460884	0.501876	0.429759	0.581299	0.529388	0.678014	0.525377	0.601662	0.621137	0.596818	0.640729	0.655864	0.621137	0.683421	0.872481	1	0.479547	0.554227	0.567231	0.708422	0.534738	0.707443	0.624924	0.591361	0.587663
	D4 D-Melibiose	-0.137863	0.58287	0.451972	0.286003	0.172264	0.555286	0.342678	0.750584	0.429888	0.460557	0.594551	0.364816	0.0589726	0.623683	0.483891	0.657357	0.439587	0.495946	0.440465	0.435215	0.450907	0.408824	0.724456	0.241798	0.48445	0.411181	0.777002	0.581815	0.381049	0.656949	0.298562	0.741318	0.786271	0.760073	0.394657	0.360636	0.36209	0.429714	0.479547	1	0.592465	0.588033	0.617924	0.690144	0.55469	0.487143	0.528471	0.566947
	D5 a-Methyl-D-Galactoside	0.0317527	0.499442	0.42699	0.421639	0.336956	0.400162	0.413535	0.514761	0.370731	0.426761	0.450776	0.362751	0.142611	0.558961	0.570994	0.442869	0.431524	0.659631	0.486279	0.488186	0.540217	0.464344	0.631526	0.199878	0.384748	0.603812	0.592563	0.448611	0.498176	0.479684	0.480535	0.625317	0.689166	0.594649	0.42261	0.31276	0.327995	0.450816	0.554227	0.592465	1	0.819297	0.598277	0.478525	0.478679	0.736928	0.625355	0.406241
	D6 b-Methyl-D-Galactoside	0.0681662	0.470278	0.396748	0.438323	0.411777	0.375925	0.44521	0.50426	0.388652	0.390961	0.37016	0.335666	0.228757	0.5594	0.520937	0.40081	0.429975	0.739374	0.445434	0.486821	0.580815	0.504911	0.63032	0.148546	0.397405	0.70599	0.512156	0.397811	0.467835	0.438817	0.468836	0.628977	0.687538	0.551312	0.390684	0.292604	0.320397	0.495443	0.567231	0.588033	0.819297	1	0.631131	0.455494	0.486027	0.804984	0.535943	0.394369
	D7 a-Methyl-D-Glucoside	-0.0419256	0.648133	0.474973	0.593193	0.31113	0.639505	0.634117	0.701562	0.684637	0.672208	0.544607	0.488285	0.197566	0.658143	0.558767	0.663831	0.547959	0.447286	0.584447	0.616102	0.68073	0.658969	0.747618	0.273031	0.637193	0.500963	0.669504	0.652883	0.596008	0.693009	0.467309	0.822862	0.751925	0.720438	0.596982	0.545602	0.579507	0.654781	0.708422	0.617924	0.598277	0.631131	1	0.69057	0.696375	0.589523	0.581686	0.720827
	D8 b-Methyl-D-Glucoside	0.0260324	0.563116	0.540321	0.458144	0.283715	0.686652	0.568681	0.729246	0.643443	0.720956	0.587783	0.567201	0.203304	0.603935	0.632347	0.887045	0.57004	0.341108	0.636446	0.580606	0.544644	0.609312	0.674365	0.373911	0.720033	0.356969	0.728359	0.845858	0.592143	0.897236	0.464344	0.674228	0.702987	0.700689	0.631174	0.577013	0.489366	0.499038	0.534738	0.690144	0.478525	0.455494	0.69057	1	0.700536	0.438639	0.63478	0.769916
	D9 Palatinose	0.0925277	0.595703	0.448561	0.622672	0.337258	0.822886	0.607692	0.662478	0.71851	0.744582	0.60778	0.679235	0.249291	0.592316	0.661263	0.731303	0.732517	0.372098	0.640227	0.630598	0.618971	0.641028	0.644116	0.441722	0.658562	0.420744	0.67544	0.732557	0.754683	0.691638	0.531753	0.618064	0.621709	0.606865	0.797693	0.770353	0.617519	0.719838	0.707443	0.55469	0.478679	0.486027	0.696375	0.700536	1	0.510479	0.681529	0.760729
	D10 D-Psicose	0.190032	0.465159	0.348899	0.531646	0.491525	0.378521	0.520304	0.440726	0.426907	0.440369	0.378028	0.46522	0.345331	0.494218	0.642133	0.405832	0.553665	0.720025	0.55532	0.580031	0.669776	0.586877	0.570879	0.287741	0.423518	0.691123	0.469361	0.428369	0.567261	0.423579	0.613701	0.540979	0.630737	0.504457	0.498177	0.393273	0.395947	0.568101	0.624924	0.487143	0.736928	0.804984	0.589523	0.438639	0.510479	1	0.619222	0.387038
	D11 D-Raffinose	0.174507	0.507563	0.482136	0.526807	0.411054	0.599067	0.53532	0.555364	0.564331	0.6403	0.539811	0.603004	0.251852	0.570965	0.813718	0.628294	0.637212	0.444264	0.646946	0.601603	0.596043	0.597893	0.621641	0.461164	0.547225	0.462475	0.640852	0.660312	0.730738	0.624633	0.664909	0.55987	0.62334	0.584753	0.682611	0.589476	0.470087	0.553968	0.591361	0.528471	0.625355	0.535943	0.581686	0.63478	0.681529	0.619222	1	0.563292
	D12 L-Rhamnose	0.0191195	0.662341	0.496853	0.544645	0.245383	0.797934	0.598907	0.732766	0.716224	0.760332	0.621479	0.589762	0.192175	0.54741	0.534509	0.814455	0.589331	0.259406	0.571139	0.560803	0.528685	0.560583	0.655997	0.400284	0.745643	0.301287	0.684488	0.779702	0.606582	0.781085	0.413535	0.668827	0.608062	0.646279	0.668691	0.702248	0.651271	0.585544	0.587663	0.566947	0.406241	0.394369	0.720827	0.769916	0.760729	0.387038	0.563292	1
	E1 D-Ribose	0.132683	0.547226	0.384172	0.553631	0.185806	0.686664	0.519599	0.532509	0.64424	0.6541	0.648556	0.631643	0.236284	0.460228	0.545731	0.665181	0.633583	0.209619	0.626304	0.580148	0.48778	0.553373	0.481403	0.598703	0.61462	0.187715	0.577652	0.679368	0.571429	0.628305	0.467869	0.464079	0.44888	0.511449	0.663156	0.708684	0.671058	0.56295	0.520876	0.515594	0.301237	0.235282	0.467619	0.62062	0.65681	0.294833	0.523221	0.640332
	E2 Salicin	0.228777	0.517032	0.416027	0.801619	0.422079	0.591595	0.81498	0.469086	0.761037	0.746202	0.465965	0.671532	0.398055	0.514043	0.662479	0.590831	0.711871	0.365204	0.752327	0.749747	0.77949	0.850319	0.52299	0.470886	0.684094	0.434924	0.502328	0.674025	0.783031	0.608625	0.689355	0.535845	0.521061	0.49752	0.783929	0.71851	0.668152	0.721862	0.710279	0.361429	0.495898	0.504658	0.675309	0.600547	0.684477	0.584591	0.616679	0.599595
	E3 Sedoheptulosan	0.0229934	0.404951	0.375588	0.321248	0.302539	0.452933	0.333806	0.55497	0.398784	0.350628	0.340969	0.270764	0.178057	0.528559	0.32262	0.412962	0.342076	0.597951	0.250658	0.341038	0.409248	0.369215	0.562221	0.12747	0.402676	0.567346	0.505065	0.344108	0.355992	0.414506	0.291679	0.58075	0.545694	0.496201	0.321013	0.324215	0.311886	0.444805	0.490019	0.621241	0.525793	0.64843	0.574787	0.454279	0.481572	0.514841	0.372098	0.475998
	E4 D-Sorbitol	-0.00549066	0.665451	0.415621	0.559514	0.190342	0.811545	0.547773	0.668965	0.659376	0.682601	0.694895	0.638695	0.147953	0.528238	0.575337	0.764498	0.677867	0.262598	0.619992	0.600203	0.533037	0.520797	0.614949	0.46643	0.609119	0.268814	0.722009	0.741063	0.648173	0.730917	0.458827	0.646416	0.594573	0.689886	0.679486	0.699069	0.667342	0.665182	0.663291	0.602449	0.4252	0.378291	0.668017	0.724825	0.821696	0.388175	0.618706	0.782591
	E5 L-Sorbose	-0.0771038	0.649088	0.469492	0.36452	0.161998	0.661534	0.462333	0.767391	0.499797	0.579534	0.665789	0.462943	0.0948906	0.618319	0.547795	0.785866	0.521211	0.366163	0.550203	0.522603	0.485807	0.465931	0.706788	0.318104	0.589905	0.313912	0.825603	0.72556	0.485972	0.773749	0.352417	0.714749	0.752634	0.803201	0.503999	0.470016	0.447371	0.461725	0.518489	0.803118	0.518594	0.478728	0.635056	0.809355	0.624418	0.412641	0.562798	0.662616
	E6 Stachynose	-0.00854881	0.660579	0.404602	0.558201	0.298975	0.530712	0.541181	0.62798	0.50451	0.551039	0.607726	0.499899	0.159651	0.624721	0.678093	0.59684	0.582861	0.580475	0.641823	0.655917	0.691957	0.588736	0.732489	0.331644	0.492648	0.504055	0.717398	0.590918	0.587353	0.62134	0.556772	0.756461	0.803486	0.754358	0.552674	0.45262	0.492195	0.614528	0.703831	0.666397	0.793796	0.726867	0.725596	0.616896	0.623722	0.714025	0.707099	0.541587
	E7 Sucrose	0.208708	0.510902	0.35371	0.614154	0.263677	0.643436	0.59026	0.460915	0.634255	0.669638	0.614652	0.723845	0.262545	0.405274	0.688425	0.689613	0.786799	0.236309	0.762878	0.674369	0.573543	0.630897	0.432986	0.698947	0.585994	0.239108	0.586734	0.724879	0.723111	0.651544	0.631814	0.448698	0.463284	0.526636	0.770196	0.766738	0.658023	0.642503	0.610211	0.444939	0.375279	0.302846	0.48911	0.636971	0.6942	0.412801	0.662478	0.59188
	E8 D-Tagatose	-0.139469	0.593991	0.375817	0.351845	0.186103	0.54162	0.351034	0.698194	0.403488	0.422632	0.568763	0.362253	0.0478896	0.618821	0.490819	0.602088	0.456784	0.551619	0.416735	0.469061	0.511769	0.386058	0.725208	0.215553	0.437411	0.433425	0.732617	0.518909	0.414597	0.585851	0.313761	0.722628	0.777372	0.721338	0.388489	0.357664	0.353848	0.478314	0.546081	0.838619	0.652469	0.647608	0.626242	0.626812	0.553597	0.537861	0.542964	0.540333
	E9 D-Trehalose	0.0698224	0.615385	0.40098	0.658359	0.240707	0.505018	0.669909	0.525568	0.625177	0.653893	0.574731	0.540327	0.245892	0.502385	0.614058	0.64492	0.572181	0.37207	0.763622	0.729615	0.725096	0.723534	0.579075	0.432032	0.598783	0.347764	0.577625	0.663964	0.567346	0.69315	0.58907	0.663288	0.646463	0.666667	0.585756	0.506791	0.636391	0.593313	0.618956	0.522233	0.517692	0.514697	0.675588	0.673083	0.527553	0.538158	0.558069	0.581155
	E10 Turanose	0.185813	0.522754	0.309995	0.619448	0.26514	0.664102	0.583426	0.507246	0.649661	0.578921	0.500051	0.657752	0.308581	0.471925	0.541735	0.649939	0.703764	0.353133	0.61596	0.625748	0.607234	0.621206	0.479701	0.543835	0.568217	0.317133	0.533549	0.620166	0.647773	0.582735	0.571487	0.496609	0.473327	0.519029	0.666127	0.694605	0.652359	0.738035	0.67706	0.50961	0.344472	0.384452	0.564342	0.594901	0.732625	0.439271	0.528364	0.636851
	E11 Xylitol	-0.00162703	0.715605	0.3634	0.620913	0.183258	0.630545	0.636704	0.595034	0.632101	0.6693	0.640867	0.572066	0.178981	0.466032	0.590596	0.787045	0.620648	0.32894	0.668421	0.727936	0.656938	0.605668	0.643168	0.42779	0.652549	0.323136	0.685026	0.753494	0.590118	0.767237	0.511345	0.68962	0.656405	0.776428	0.602834	0.584304	0.643508	0.646017	0.663156	0.573973	0.473663	0.456709	0.722172	0.735223	0.641838	0.466991	0.584111	0.766677
	E12 D-Xylose	0.232564	0.555939	0.408677	0.728969	0.407844	0.749417	0.698967	0.535323	0.72825	0.736308	0.550619	0.77418	0.387863	0.478627	0.627296	0.61802	0.791731	0.288557	0.661804	0.6528	0.637305	0.699099	0.512982	0.529561	0.666396	0.3475	0.520682	0.660785	0.766704	0.550284	0.569429	0.444535	0.461164	0.451587	0.836121	0.866559	0.685529	0.724914	0.653686	0.393759	0.353991	0.381262	0.573225	0.578494	0.798136	0.470243	0.592187	0.67829
	F1 g-Amino-butyric Acid	0.140648	0.637443	0.46281	0.730423	0.389155	0.668356	0.78837	0.583748	0.697882	0.757223	0.585015	0.688781	0.353383	0.481835	0.627383	0.619125	0.715965	0.304039	0.675443	0.682081	0.662339	0.704214	0.614496	0.433002	0.743738	0.376723	0.543723	0.690047	0.701257	0.60533	0.534063	0.559035	0.562076	0.557763	0.728525	0.7068	0.664099	0.655456	0.639773	0.403079	0.443228	0.441674	0.666396	0.614668	0.680037	0.511755	0.577282	0.668018
	F2 Bromosuccinic Acid	0.0843011	0.582276	0.421666	0.610723	0.408616	0.4855	0.609912	0.55577	0.50877	0.542339	0.485445	0.512279	0.269711	0.618883	0.671266	0.521687	0.587353	0.607716	0.620607	0.651922	0.731608	0.648156	0.686137	0.288785	0.525312	0.588641	0.597263	0.550801	0.62206	0.552053	0.581339	0.664707	0.718646	0.623885	0.55979	0.452398	0.462381	0.61802	0.683837	0.558663	0.749087	0.765082	0.696076	0.554925	0.593982	0.787916	0.6597	0.493159
	F3 Fumaric Acid	0.186521	0.527662	0.337781	0.605858	0.442345	0.408436	0.593697	0.439054	0.492954	0.498732	0.430673	0.510656	0.313952	0.514112	0.68263	0.462911	0.5833	0.622132	0.614123	0.653343	0.74825	0.640049	0.565866	0.380856	0.468094	0.585801	0.510695	0.49199	0.638686	0.496098	0.699189	0.578526	0.622326	0.557583	0.544792	0.443476	0.466437	0.621669	0.693571	0.468491	0.688438	0.722093	0.639895	0.494933	0.541291	0.828873	0.655844	0.433972
	F4 b-Hydroxy-butyric Acid	0.0596684	0.504772	0.407658	0.447598	0.380411	0.407058	0.443138	0.492692	0.370108	0.419473	0.421992	0.376535	0.172519	0.525333	0.561542	0.427891	0.445729	0.656107	0.468086	0.496347	0.559164	0.459512	0.607302	0.175844	0.395292	0.62055	0.557989	0.44316	0.522965	0.45296	0.469622	0.593795	0.653012	0.566765	0.422216	0.323261	0.326133	0.462599	0.559173	0.542507	0.868039	0.81809	0.586207	0.451809	0.483178	0.738315	0.591172	0.398135
	F5 g-Hydroxy-butyric Acid	0.187558	0.345178	0.272044	0.403811	0.428369	0.271575	0.387999	0.312627	0.32245	0.305882	0.240211	0.291688	0.250051	0.412022	0.449112	0.28195	0.38492	0.67682	0.372848	0.433239	0.536635	0.429918	0.430426	0.193287	0.293425	0.649762	0.364153	0.297941	0.466187	0.317316	0.494776	0.439668	0.473738	0.387509	0.35411	0.270939	0.269141	0.448004	0.530372	0.37633	0.700477	0.7536	0.496349	0.309517	0.399676	0.744399	0.479554	0.275492
	F6 p-Hydroxyphenyl-acetic acid	-0.124849	0.733706	0.423305	0.434571	0.123162	0.670312	0.476268	0.740854	0.47889	0.564861	0.703738	0.481963	0.051677	0.54258	0.544276	0.745598	0.569925	0.366586	0.549722	0.56509	0.51373	0.455778	0.714734	0.330701	0.553744	0.312741	0.868712	0.676387	0.496052	0.716874	0.359328	0.747798	0.762782	0.85159	0.509613	0.491445	0.498988	0.518571	0.575537	0.766087	0.552968	0.490635	0.65681	0.730217	0.626733	0.440575	0.574671	0.684749
	F7 a-Keto-glutaric Acid	-0.0823849	0.626915	0.44524	0.441632	0.240537	0.510535	0.436367	0.673427	0.445862	0.489312	0.595197	0.377129	0.050887	0.63854	0.587067	0.57299	0.468111	0.556999	0.533347	0.536536	0.573138	0.477425	0.760815	0.253647	0.445526	0.478217	0.739443	0.546596	0.485518	0.613468	0.450253	0.791451	0.833587	0.764027	0.443207	0.369695	0.429498	0.510074	0.612237	0.724292	0.776495	0.709612	0.69841	0.616724	0.550461	0.634798	0.643828	0.537613
	F8 D-Lactic Acid Methyl Ester	0.130294	0.434589	0.364582	0.452528	0.424581	0.332522	0.444017	0.410553	0.375266	0.378587	0.332015	0.353896	0.26925	0.490459	0.543721	0.377305	0.440527	0.731628	0.468146	0.515468	0.598762	0.502533	0.54162	0.203163	0.364946	0.701278	0.452215	0.38605	0.487736	0.408027	0.521598	0.554891	0.599899	0.490979	0.402432	0.307552	0.336983	0.493465	0.564477	0.491491	0.80146	0.858186	0.580148	0.417629	0.450411	0.837219	0.546967	0.34958
	F9 L-Lactic Acid	-0.0921864	0.62514	0.450507	0.497721	0.243883	0.524524	0.496506	0.689117	0.518391	0.512618	0.560162	0.38925	0.125545	0.671267	0.539039	0.576058	0.466275	0.560877	0.547737	0.556626	0.63665	0.547296	0.75342	0.214025	0.477948	0.515711	0.680985	0.539927	0.493617	0.626076	0.437057	0.843854	0.831087	0.741641	0.459793	0.389705	0.45683	0.561734	0.631536	0.72661	0.728563	0.738677	0.774095	0.633583	0.581063	0.641135	0.57899	0.555657
	F10 D-Malic Acid	-0.155851	0.709809	0.476253	0.48081	0.189423	0.613982	0.505316	0.785925	0.537534	0.574932	0.646397	0.409248	0.070364	0.646785	0.549067	0.675577	0.497772	0.456888	0.552485	0.56665	0.593126	0.528554	0.804337	0.237487	0.548404	0.440616	0.807252	0.631003	0.494733	0.702725	0.38103	0.87752	0.868605	0.841977	0.490077	0.444737	0.470517	0.544608	0.614387	0.760883	0.645318	0.622227	0.781234	0.714864	0.627924	0.547002	0.592458	0.649519
	F11 L-Malic Acid	0.0962759	0.558296	0.399107	0.590214	0.434041	0.484087	0.581704	0.543167	0.539374	0.528941	0.449153	0.46622	0.261081	0.631216	0.621501	0.48906	0.547002	0.612138	0.551089	0.595883	0.71062	0.619935	0.670046	0.281776	0.503194	0.615166	0.554261	0.497466	0.613093	0.516162	0.578873	0.651667	0.673558	0.58411	0.537885	0.448566	0.471924	0.631142	0.712345	0.521775	0.707624	0.763555	0.726001	0.524311	0.586246	0.784354	0.647059	0.501874
	F12 Quinic Acid	0.00630664	0.632049	0.357204	0.610369	0.250102	0.567926	0.579992	0.577774	0.536467	0.583384	0.702878	0.622732	0.204785	0.466376	0.620578	0.600385	0.665587	0.324374	0.660729	0.654977	0.606854	0.590665	0.607498	0.471482	0.562335	0.322829	0.652218	0.619795	0.566191	0.585173	0.471983	0.586305	0.617707	0.64722	0.627519	0.610616	0.569345	0.603888	0.612501	0.553092	0.467119	0.439425	0.579939	0.59269	0.597287	0.478274	0.575976	0.537465
	G1 D-Saccharin Acid	0.325526	0.35686	0.470722	0.645038	0.440899	0.476365	0.645443	0.370596	0.67512	0.638328	0.359006	0.542944	0.402599	0.469632	0.48579	0.44404	0.520276	0.228722	0.605048	0.543185	0.573749	0.700528	0.374962	0.546967	0.61159	0.347403	0.334043	0.530331	0.590264	0.477234	0.606737	0.380566	0.346486	0.295335	0.655719	0.628259	0.600122	0.530671	0.482248	0.250355	0.329951	0.336748	0.495283	0.439376	0.512317	0.404666	0.466301	0.474704
	G2 Sebacic Acid	-0.164126	0.641996	0.382515	0.397004	0.0825979	0.527041	0.465432	0.65991	0.479798	0.477869	0.546044	0.293534	0.0302017	0.581627	0.389542	0.554656	0.368421	0.324478	0.435293	0.455771	0.479376	0.427935	0.654918	0.218756	0.51373	0.305916	0.630758	0.513672	0.351559	0.591475	0.25	0.742481	0.694481	0.712839	0.347773	0.321823	0.443994	0.440733	0.496658	0.648047	0.461102	0.464	0.657754	0.589879	0.469386	0.380316	0.40454	0.55289
	G3 Succinamic Acid	-0.0752652	0.651253	0.470461	0.49671	0.279916	0.548217	0.533563	0.706277	0.492454	0.540776	0.568447	0.422952	0.154688	0.658824	0.5895	0.593238	0.498481	0.552131	0.562089	0.574846	0.627877	0.561652	0.807011	0.200162	0.551941	0.521175	0.729316	0.596029	0.518128	0.634127	0.421885	0.80239	0.874101	0.749443	0.47216	0.393599	0.417747	0.533968	0.606564	0.725506	0.726647	0.719741	0.739338	0.649524	0.580828	0.649382	0.597203	0.560292
	G4 Succinic Acid	0.195809	0.464739	0.313628	0.583325	0.431604	0.373404	0.533482	0.384904	0.487484	0.453725	0.379803	0.432542	0.267167	0.485894	0.564706	0.386953	0.511751	0.595697	0.542988	0.601765	0.691957	0.58752	0.505829	0.374214	0.385559	0.588402	0.439558	0.406244	0.590799	0.419698	0.670316	0.543022	0.53532	0.488042	0.501418	0.422621	0.46341	0.588593	0.664504	0.394977	0.668289	0.694233	0.60517	0.407212	0.486782	0.762667	0.590061	0.392868
	G5 Succinic Acid Mono-Methyl Ester	0.170114	0.439569	0.329396	0.486312	0.461273	0.328904	0.461165	0.387084	0.39927	0.383929	0.327583	0.364098	0.270254	0.461351	0.526038	0.353848	0.44956	0.70452	0.465032	0.526188	0.618071	0.510799	0.515828	0.257076	0.350386	0.686961	0.421501	0.359745	0.508977	0.377079	0.564993	0.540475	0.551634	0.474085	0.413871	0.333131	0.3636	0.522816	0.603632	0.443387	0.745815	0.810104	0.586039	0.385482	0.46026	0.809413	0.544919	0.355101
	G6 N-Acetyly-L-Glutamic Acid	0.00610506	0.473775	0.398619	0.376988	0.355976	0.362383	0.369695	0.495994	0.342284	0.356137	0.380943	0.264909	0.149072	0.549108	0.472926	0.370265	0.351226	0.711445	0.3821	0.421981	0.509279	0.411181	0.626938	0.0924199	0.355876	0.662883	0.513626	0.368058	0.416616	0.416574	0.392864	0.617084	0.661668	0.545086	0.327729	0.234877	0.283745	0.428441	0.52047	0.559741	0.831948	0.861891	0.589642	0.417865	0.43281	0.740831	0.513892	0.370911
	G7 Alaninamide	-0.0903182	0.577833	0.509514	0.37724	0.244596	0.482577	0.403159	0.696543	0.391573	0.454868	0.587091	0.354826	0.0877852	0.664504	0.544497	0.555173	0.421948	0.580528	0.476672	0.477349	0.508667	0.449889	0.777226	0.175446	0.474106	0.491793	0.705013	0.529579	0.40632	0.595646	0.355421	0.736757	0.830345	0.716224	0.376594	0.302441	0.342383	0.430698	0.508914	0.773279	0.718946	0.680442	0.630737	0.626848	0.498633	0.587806	0.575309	0.497924
	G8 L-Alanine	0.167262	0.57253	0.341407	0.775572	0.364671	0.52366	0.764837	0.452333	0.693212	0.644508	0.497872	0.623264	0.358548	0.497718	0.645848	0.566481	0.675443	0.441311	0.728488	0.795215	0.824985	0.772253	0.548034	0.469146	0.587591	0.452214	0.486021	0.583646	0.694762	0.570908	0.699503	0.585208	0.567579	0.569952	0.664911	0.610334	0.670585	0.748633	0.762995	0.411866	0.548495	0.575076	0.687069	0.563646	0.616444	0.654645	0.607726	0.572007
	G9 L-Alanyl-Glycine	0.0431687	0.650492	0.397233	0.667478	0.315554	0.524032	0.682477	0.571197	0.625368	0.600953	0.527234	0.526081	0.255911	0.581726	0.599838	0.621403	0.575598	0.500508	0.657077	0.727402	0.772197	0.692745	0.680053	0.340702	0.594298	0.483976	0.574759	0.602515	0.580698	0.643285	0.568357	0.730204	0.699179	0.692214	0.549251	0.48687	0.591564	0.680856	0.728453	0.552382	0.604057	0.651121	0.794443	0.636806	0.589523	0.648824	0.584416	0.621669
	G10 L-Asparagine	0.0848345	0.617039	0.384462	0.681653	0.371905	0.510181	0.667882	0.532144	0.595219	0.61155	0.50831	0.551759	0.276156	0.567807	0.659504	0.580946	0.613749	0.526829	0.666397	0.73505	0.780211	0.689481	0.653698	0.355182	0.551794	0.530753	0.568766	0.584541	0.657753	0.595503	0.630459	0.681524	0.670583	0.641953	0.59917	0.516207	0.561443	0.672742	0.740958	0.497014	0.671801	0.683144	0.744073	0.585805	0.61146	0.733516	0.664775	0.575537
	G11 L-Aspartic Acid	0.207326	0.520743	0.375347	0.644253	0.472643	0.434448	0.65843	0.476017	0.534698	0.529942	0.411675	0.56378	0.39197	0.574965	0.665856	0.484407	0.619684	0.604586	0.627796	0.677344	0.764676	0.700284	0.601885	0.371631	0.539483	0.578435	0.471792	0.512665	0.617909	0.49448	0.639035	0.562253	0.611286	0.521475	0.565006	0.481815	0.502128	0.652354	0.674367	0.472565	0.595865	0.674906	0.63816	0.518429	0.548142	0.765397	0.626115	0.462785
	G12 L-Glutamic Acid	0.0996539	0.43056	0.587878	0.541435	0.354448	0.662473	0.621768	0.643982	0.716591	0.741095	0.53558	0.579931	0.301209	0.614509	0.55524	0.659231	0.562679	0.276773	0.602455	0.518428	0.512034	0.646249	0.593931	0.410189	0.765763	0.315875	0.557777	0.718694	0.596592	0.685199	0.440317	0.544293	0.556266	0.478491	0.664302	0.6551	0.553887	0.481388	0.453826	0.532956	0.368453	0.375647	0.604486	0.702638	0.630566	0.384335	0.537368	0.661123
	H1 Glycyl-L-Glutamic Acid	-0.144996	0.701523	0.411731	0.387189	0.0424711	0.620424	0.397122	0.725538	0.435612	0.511156	0.748225	0.435806	0.00202963	0.515992	0.450736	0.658559	0.443094	0.282059	0.478623	0.4722	0.438807	0.350056	0.667749	0.30362	0.494318	0.220509	0.771087	0.591421	0.387509	0.670317	0.260676	0.678159	0.671669	0.778871	0.40823	0.41736	0.501166	0.446787	0.49427	0.697741	0.444467	0.382478	0.580933	0.654911	0.540738	0.324648	0.473871	0.625786
	H2 L-Ornithine	0.0124187	0.64894	0.425855	0.516162	0.186491	0.640714	0.569258	0.657331	0.61409	0.635101	0.609269	0.472606	0.183829	0.552984	0.495435	0.70152	0.507194	0.330085	0.549985	0.55604	0.556559	0.542655	0.631856	0.401865	0.671873	0.275198	0.623493	0.671127	0.482871	0.692409	0.373961	0.629701	0.629904	0.66937	0.51307	0.507045	0.571979	0.50684	0.537713	0.618923	0.407422	0.408515	0.638954	0.703141	0.557796	0.37908	0.509028	0.688621
	H3 L-Phenylalanine	-0.255162	0.41638	0.419602	0.139243	0.0476772	0.310013	0.183364	0.54763	0.233448	0.289186	0.44602	0.127065	-0.0855118	0.435683	0.281836	0.385106	0.154002	0.336747	0.259761	0.215559	0.23303	0.216331	0.552653	0.000202491	0.295381	0.274836	0.51417	0.347677	0.134224	0.422672	0.0881013	0.54019	0.560033	0.529811	0.159263	0.121887	0.212008	0.170816	0.241571	0.596662	0.423089	0.385098	0.417578	0.428817	0.267908	0.301852	0.329653	0.350941
	H4 L-Proline	0.103358	0.564358	0.413186	0.673823	0.258452	0.529281	0.701165	0.491431	0.699423	0.693282	0.545049	0.532549	0.26422	0.510855	0.548865	0.609154	0.543945	0.297424	0.718089	0.677953	0.674237	0.714864	0.537035	0.453495	0.649367	0.316174	0.523245	0.652077	0.571718	0.665046	0.548034	0.584541	0.55739	0.584279	0.602268	0.546652	0.658561	0.572152	0.585208	0.448674	0.434536	0.434201	0.646266	0.625759	0.521818	0.455024	0.522709	0.581468
	H5 L-Pyroglutamic Acid	-0.0461669	0.620705	0.491312	0.373924	0.167834	0.562285	0.480413	0.721542	0.477975	0.542287	0.621417	0.401784	0.134387	0.591767	0.496555	0.680162	0.425506	0.373353	0.483052	0.482927	0.476336	0.464372	0.695837	0.293701	0.613031	0.309968	0.70325	0.634799	0.395302	0.70163	0.298622	0.672203	0.723848	0.72094	0.409312	0.374076	0.404092	0.39255	0.441969	0.748432	0.468396	0.450633	0.592525	0.732794	0.493675	0.387201	0.492907	0.559773
	H6 L-Serine	0.129736	0.513555	0.511559	0.548809	0.34021	0.619473	0.609225	0.643589	0.631174	0.625013	0.4825	0.554405	0.328225	0.611292	0.527704	0.643423	0.545308	0.416328	0.517378	0.54896	0.583173	0.633287	0.61771	0.362272	0.693658	0.398052	0.540809	0.614605	0.534375	0.625976	0.45912	0.575601	0.593044	0.551207	0.556052	0.546192	0.547668	0.559757	0.533874	0.585935	0.417935	0.474394	0.628664	0.673425	0.609913	0.463192	0.517962	0.673087
	H7 L-Threonine	0.0403097	0.569167	0.503616	0.551829	0.249264	0.638281	0.642213	0.642314	0.718703	0.72777	0.543961	0.524148	0.215887	0.569225	0.518564	0.741642	0.506991	0.266748	0.606706	0.572675	0.558994	0.622898	0.607726	0.377129	0.764986	0.294869	0.576264	0.74412	0.555443	0.785041	0.439667	0.650583	0.595438	0.609771	0.58845	0.572124	0.619627	0.512919	0.538524	0.527553	0.408031	0.402433	0.716009	0.758663	0.612502	0.38881	0.520187	0.77556
	H8 2-Amino Ethanol	-0.148888	0.711418	0.480786	0.4098	0.163995	0.623316	0.481474	0.812247	0.517318	0.537682	0.637488	0.349722	0.0745997	0.605011	0.454242	0.642778	0.428181	0.384343	0.46104	0.470004	0.512467	0.457334	0.766208	0.230325	0.582286	0.365718	0.747266	0.596982	0.40243	0.654314	0.266032	0.782256	0.779826	0.784	0.414819	0.412801	0.465309	0.47297	0.524866	0.749519	0.497012	0.518939	0.693071	0.678004	0.55668	0.432	0.485254	0.650537
	H9 Putrescine	-0.0624561	0.654767	0.485969	0.430944	0.192449	0.593658	0.520454	0.745083	0.537277	0.548734	0.597892	0.397648	0.16099	0.577138	0.469336	0.661132	0.435557	0.383609	0.482996	0.495439	0.505677	0.497115	0.725836	0.28062	0.627205	0.338231	0.673283	0.610475	0.397245	0.663561	0.306211	0.711912	0.731361	0.722982	0.401539	0.399109	0.482626	0.45808	0.487691	0.708371	0.455771	0.486224	0.658967	0.70406	0.515489	0.419123	0.479068	0.6452
	H10 Adenosine	-0.171994	0.314358	0.372242	0.157228	0.128567	0.190959	0.216594	0.407629	0.152225	0.195844	0.275373	0.102252	-0.0300233	0.449361	0.237728	0.245948	0.125	0.331236	0.174785	0.200183	0.254995	0.228525	0.457375	-0.0573687	0.274009	0.293593	0.367008	0.242652	0.120794	0.291215	0.111922	0.414918	0.471673	0.386299	0.0810373	0.00182426	0.107642	0.1473	0.21123	0.442779	0.394769	0.430323	0.343234	0.321313	0.171579	0.329145	0.267749	0.221052
	H11 Uridine	0.0906215	0.492471	0.490204	0.525806	0.362322	0.416101	0.544904	0.504375	0.532726	0.487093	0.391217	0.362324	0.2559	0.534243	0.438728	0.40305	0.403253	0.433297	0.444764	0.48729	0.568757	0.564148	0.57146	0.260393	0.513119	0.473114	0.444221	0.427078	0.433088	0.448692	0.427978	0.57419	0.549596	0.483896	0.405284	0.365246	0.49924	0.496346	0.536032	0.465323	0.523129	0.587808	0.618421	0.44307	0.43226	0.562344	0.449711	0.479076
	H12 Adenosine-5'-Monophosphate	-0.0919192	0.614916	0.44508	0.345101	0.130161	0.650564	0.407791	0.731207	0.558962	0.543647	0.582539	0.438598	0.0771887	0.563967	0.396669	0.707173	0.437368	0.27863	0.443319	0.422827	0.428601	0.410387	0.61551	0.327007	0.567425	0.273272	0.70617	0.623973	0.414612	0.701503	0.264136	0.689061	0.635276	0.699139	0.455422	0.480415	0.50746	0.474742	0.488177	0.729543	0.37783	0.390908	0.625254	0.692364	0.615417	0.311923	0.451508	0.711302
	Values in bold are significantly different from 0 with a significance level alpha=0.05
	Principal Component Analysis:
	Eigenvalues:
		F1	F2	F3	F4	F5	F6	F7	F8	F9	F10	F11	F12	F13	F14	F15	F16	F17	F18	F19	F20	F21	F22	F23	F24	F25	F26	F27	F28	F29	F30	F31	F32	F33	F34	F35	F36	F37	F38	F39	F40	F41	F42	F43	F44	F45	F46	F47	F48
	Eigenvalue	52.1998	7.93426	6.99317	2.67882	2.30059	1.65984	1.48686	1.24126	1.01115	0.950181	0.807575	0.756435	0.643422	0.586026	0.55034	0.470898	0.456476	0.427416	0.408802	0.39711	0.363692	0.356221	0.336653	0.328819	0.314942	0.30717	0.296386	0.291782	0.278415	0.273303	0.264053	0.256779	0.245701	0.240183	0.232087	0.228123	0.216551	0.21338	0.211737	0.207429	0.205471	0.196253	0.193367	0.181711	0.177959	0.175334	0.168912	0.165765
	Variability (%)	54.3748	8.26485	7.28455	2.79044	2.39645	1.729	1.54882	1.29298	1.05328	0.989772	0.841224	0.787954	0.670231	0.610444	0.573271	0.490519	0.475496	0.445225	0.425836	0.413656	0.378846	0.371064	0.35068	0.34252	0.328065	0.319969	0.308735	0.303939	0.290015	0.284691	0.275055	0.267478	0.255939	0.250191	0.241758	0.237628	0.225574	0.22227	0.220559	0.216072	0.214032	0.20443	0.201424	0.189282	0.185374	0.18264	0.17595	0.172672
	Cumulative %	54.3748	62.6396	69.9242	72.7146	75.1111	76.8401	78.3889	79.6819	80.7352	81.7249	82.5662	83.3541	84.0243	84.6348	85.2081	85.6986	86.1741	86.6193	87.0451	87.4588	87.8376	88.2087	88.5594	88.9019	89.23	89.5499	89.8587	90.1626	90.4526	90.7373	91.0124	91.2798	91.5358	91.786	92.0277	92.2654	92.4909	92.7132	92.9338	93.1498	93.3639	93.5683	93.7697	93.959	94.1444	94.327	94.503	94.6756
	Eigenvectors:
		F1	F2	F3	F4	F5	F6	F7	F8	F9	F10	F11	F12	F13	F14	F15	F16	F17	F18	F19	F20	F21	F22	F23	F24	F25	F26	F27	F28	F29	F30	F31	F32	F33	F34	F35	F36	F37	F38	F39	F40	F41	F42	F43	F44	F45	F46	F47	F48
	A1 Water	0.0134736	0.159143	0.143625	0.211169	-0.0986875	-0.137039	0.319155	0.0990328	0.028519	0.242958	0.238964	0.00484523	0.00551384	-0.164134	-0.0434963	0.10186	0.267841	-0.189401	-0.036484	0.0586423	0.0358382	-0.0401177	0.260379	-0.0837448	0.20124	0.0282872	-0.0185517	0.304071	0.340352	0.100401	-0.000290014	0.176676	-0.146952	-0.0282851	0.0774877	-0.057361	0.115138	-0.0452778	-0.116602	0.0690853	0.025712	-0.0703136	-0.00882407	-0.0500241	-0.145982	-0.0219354	-0.0496007	0.0435788
	A2 Tween 80	0.106068	-0.0234522	-0.0726762	-0.177294	0.0312159	0.066244	0.111003	-0.145414	0.0356062	0.279995	-0.0355367	0.118693	0.0922317	-0.0588805	-0.03496	-0.023149	0.0899372	0.116247	0.0499968	-0.137659	-0.0341975	0.104832	0.0330397	0.0230894	-0.131896	-0.120445	0.0668067	0.015869	-0.19928	0.0969283	0.033452	0.0354088	-0.112916	-0.0697441	-0.0823393	-0.0352035	0.013234	0.135614	0.0795788	0.171218	0.210563	0.149773	-0.0936656	0.0760211	0.0115349	-0.0212106	0.00458017	0.0457475
	A3 N-Acetyl-D-Galactosamine	0.0784432	-0.0183808	-0.033566	0.331471	-0.0366809	-0.106857	-0.0724198	-0.192741	0.138483	0.0603406	0.123372	0.0397515	0.220044	-0.157461	0.235187	-0.122652	-0.0711272	-0.0507328	0.150785	0.00275862	0.219932	0.298221	-0.277332	-0.0590333	0.184832	0.00640925	-0.0046245	-0.182058	-0.0654985	0.288166	0.145451	0.127567	0.065141	-0.0391886	0.0508596	-0.0254247	-0.164373	-0.178217	0.0868356	0.0593983	0.0456572	-0.0213033	-0.0471299	-0.0311952	-0.0207028	0.143364	0.00388633	0.0158199
	A4 N-Acetyl-D-Glucosamine	0.102779	0.141463	0.0689507	-0.106292	0.130937	0.0885499	0.034273	-0.159395	0.000118123	0.0222992	-0.049224	-0.0676116	0.00516125	-0.083451	-0.0027573	-0.0653305	0.0547651	0.0144016	0.134745	0.0590153	0.0131978	0.0462424	0.00931039	0.0110958	-0.0913924	-0.0170658	-0.031099	-0.0270895	0.0572449	0.0655436	-0.0949812	-0.0819982	0.0013687	0.0274227	-0.0627453	0.025758	-0.135885	-0.020748	0.0805613	0.174573	-0.159088	0.167997	0.0942648	-0.185866	0.0347628	-0.0944836	-0.176836	-0.0031685
	A5 N-Acetyl-D-Mannosamine	0.0566819	0.057117	0.156667	0.314277	-0.105674	-0.049034	0.0501228	-0.0929007	-0.0404348	0.211011	0.16873	0.0232129	0.0975794	0.20036	0.0390156	0.0811879	-0.134408	0.204153	0.344066	0.00919266	0.352527	-0.21457	0.0147955	0.0706339	-0.205824	0.31966	0.0614013	-9.1425e-05	-0.116453	-0.16461	-0.0782609	-0.0274642	-0.0806575	0.0729188	-0.16741	0.000401033	0.0556121	0.110904	-0.0716869	-0.0138727	-0.0786403	0.00745383	0.034213	-0.0745902	0.117966	-0.115895	0.0389368	-0.0530902
	A6 Adonitol	0.106166	0.0645841	-0.115597	0.033976	-0.142384	0.16312	-0.0797215	-0.0909592	0.0386601	0.0938122	-0.015081	0.105197	-0.0262082	-0.0702859	-0.0917387	-0.0896987	0.14292	0.0149681	0.0777674	-0.159905	-0.0803672	-0.106999	-0.0166246	0.000198406	-0.0159596	-0.0629072	-0.0771208	-0.0329034	-0.0361932	-0.0149471	-0.116669	-0.0392047	-0.102014	-0.11064	0.0446858	-0.19679	0.124643	-0.105295	0.0620882	0.132451	-0.0964441	-0.112883	-0.0775327	0.0459739	0.0616291	-0.100818	0.0813476	-0.163892
	A7 Amygdalin	0.105675	0.129646	0.0421822	0.0222387	0.171929	0.0140361	0.00488733	-0.0583304	-0.121166	0.0903067	-0.100836	-0.0706092	-0.0610043	-0.0675309	0.0773584	-0.147073	-0.00659793	0.0205517	-0.0395222	0.0714863	-0.0963367	0.114739	0.0313548	-0.146139	-0.124003	0.0967059	0.00621725	0.0747495	0.225992	-0.205678	-0.0570417	-0.0960778	0.101444	-0.0125565	-0.0379874	-0.117764	-0.0984478	0.000604189	0.0555853	0.0438045	0.0455391	-0.0191695	-0.0441577	-0.173769	-0.0584425	0.022955	0.15936	-0.0859255
	A8 D-Arabinose	0.107259	-0.0863743	-0.127989	0.0948552	-0.0650993	0.0831675	-0.0464831	-0.123044	-0.0437079	0.0615585	0.105752	0.00472758	0.0159195	0.077596	-0.0779391	-0.00452332	-0.0876782	0.0204742	0.0969992	-0.126265	-0.100034	0.0261127	0.0841126	0.0123028	0.0820255	0.0934022	-0.117221	0.0799445	0.00913575	-0.0808765	0.139267	-0.134257	-0.0257816	-0.0881878	0.0127797	0.01008	-0.0364301	0.0480643	-0.0608718	-0.21254	0.0270411	0.124926	0.161681	0.147205	-0.0380945	0.149703	-0.16457	0.0439258
	A9 L-Arabinose	0.105918	0.124019	-0.0306945	0.107643	0.082513	0.131392	-0.138904	0.0227144	0.112986	-0.0603187	0.0647146	-0.108402	-0.0301838	0.0276011	-0.0240722	-0.118064	0.0021861	0.0925632	-0.00791632	-0.076709	-0.0394009	-0.214166	-0.0797228	0.0636763	-0.204249	0.0840684	0.0819226	0.0270562	0.238736	-0.0474758	0.0695025	-0.00727687	0.0579482	-0.0142212	0.0250604	0.0133324	-0.0810263	-0.0904597	0.0741739	0.0130748	-0.0708796	-0.0526193	-0.00437859	-0.024282	-0.131756	0.0725926	-0.0857361	0.317982
	A10 D-Arabitol	0.10976	0.11295	-0.0550715	0.12046	0.0177866	-0.0140876	-0.187907	-0.0315016	0.0545999	0.0608217	-0.0369168	-0.00722806	-0.0140762	-0.0284478	-0.055321	-0.0967399	0.0298606	0.0639697	0.0547326	-0.0879485	-0.0780989	-0.0674853	-0.0125183	-0.0283963	-0.143779	0.00172805	0.203401	0.112673	0.123798	0.00381367	0.0463817	-0.0254658	0.116349	-0.133817	0.107639	-0.106159	0.00612912	-0.030495	0.0249281	-0.02744	-0.0820165	-0.182288	0.0237372	0.191543	-0.00316766	0.0510247	-0.146735	0.0586206
	A11 Arbutin	0.100145	0.00183348	-0.116658	-0.170983	-0.0654357	-0.0505708	0.108086	-0.223363	0.135654	0.0867283	-0.0593713	0.0296363	0.0902855	-0.0392092	-0.168316	0.111307	0.104167	-0.083188	0.202153	-0.123791	-0.131399	-0.0233197	-0.142277	-0.107347	0.0717578	-0.0720626	-0.187781	-0.0313784	0.0539637	-0.0114177	0.0573963	-0.076956	-0.0112371	0.0608058	-0.226571	-0.0326201	0.0804179	0.0191689	-0.103387	0.187149	0.0263741	-0.0748838	0.135238	-0.123148	0.0460506	0.0833407	-0.0464017	0.110181
	A12 D-Cellobiose	0.0976403	0.168389	0.0055212	-0.0294305	-0.104765	-0.0452728	0.08027	-0.0955772	-0.125308	0.0284556	-0.117602	0.0402252	0.0828478	-0.120865	0.0766636	0.0855337	-0.147563	0.0327633	-0.120432	-0.0214356	0.0231431	0.216382	-0.135243	-0.0227799	-0.0831578	-0.00434957	0.120396	0.210695	0.0387987	0.115777	-0.202834	-0.291077	0.0615667	-0.0310657	0.109003	0.0608401	-0.0112763	0.0284199	-0.0583249	-0.0787315	-0.142783	0.0792931	-0.106925	0.0581067	-0.0312444	-0.0713815	-0.00885476	0.322257
	B1 a- Cyclodextrin	0.043435	0.138378	0.124735	0.220792	-0.00486682	-0.0460454	0.298949	0.00805994	-0.208426	0.293312	0.0866153	-0.205888	0.0681455	-0.155676	0.00312906	0.139824	-0.00954722	-0.150474	-0.266841	-0.0985433	-0.234286	-0.209791	-0.225324	-0.0567936	-0.222942	-0.166589	-0.00428638	-0.299661	-0.178027	-0.0948856	0.111457	-0.0477822	0.125281	0.0512807	0.0618068	0.133285	-0.0634758	-0.0119699	0.0405538	-0.0562825	0.0192145	0.0575275	0.0775097	0.116085	0.0553405	0.010973	-0.0405636	-0.0905991
	B2 b-Cyclodextrin	0.099516	-0.0730719	-0.0162775	0.157705	-0.0153245	0.0517231	-0.0895014	-0.0799003	-0.00897378	-0.275634	0.20606	0.00315218	-0.0775329	-0.0225837	-0.158479	0.219303	0.31673	-0.00330614	-0.0827468	-0.127138	0.190296	0.225542	-0.0134333	-0.196306	-0.117213	-0.176342	0.0852191	0.0620222	0.0272626	-0.170125	0.161883	-0.151539	-0.0867288	0.0603827	-0.0600855	0.289402	0.0562138	0.110303	0.0297157	-0.00693677	-0.0501037	0.0331351	-0.260889	-0.0192367	0.10352	0.00800647	-0.023953	-0.0269
	B3 Dextrin	0.106879	0.0608766	0.0580247	-0.019416	-0.128633	-0.231945	-0.0221482	-0.0411752	-0.158157	-0.0515636	-0.00631662	0.118619	0.0891612	0.117415	-0.138559	-0.153799	0.0818244	-0.00491479	-0.0916987	0.110726	-0.0665018	-0.00704164	-0.229873	0.0511142	0.10796	0.0724892	0.0629933	0.0670745	-0.118054	-0.0565609	0.0570558	-0.0935669	-0.119411	-0.0210252	-0.0516528	-0.131117	0.0766626	0.14093	0.12722	-0.110284	0.0300428	0.0796013	0.0123435	-0.0932831	-0.275471	-0.230115	0.0678163	0.113489
	B4 i-Erythritol	0.111376	0.0359204	-0.127671	0.035075	-0.0821512	-0.0824515	-0.0631868	0.24888	-0.0462037	0.0362445	-0.0888344	0.0380281	0.0775215	-0.00246086	0.0826698	0.0972743	-0.0163049	0.0538938	0.000601962	-0.0452345	0.00407178	0.012338	0.121024	0.0140087	-0.0316331	-0.0798498	0.0105095	-0.0496448	0.0376773	0.0449032	0.0711563	-0.065481	-0.0437664	0.0684769	-0.185617	-0.0647131	-0.0601753	-0.00792715	-0.0283591	0.0581068	-0.00537446	0.0362445	-0.0630425	-0.0131943	-0.0223856	-0.00535538	-0.122288	0.0411175
	B5 D-Fructose	0.105784	0.138894	0.0243369	-0.122488	-0.120679	0.0066714	0.0861221	-0.088835	-0.149457	-0.0240821	-0.112293	-0.00297494	-0.0239577	-0.00193592	0.0996857	-0.0231019	-0.0516337	0.0441254	-0.0512921	0.0616515	0.132472	0.00394151	0.0443779	-0.142695	0.148485	0.0261685	0.0559938	0.0163224	-0.0597836	-0.012507	0.0287721	-0.124591	0.0764393	0.0128283	0.0916531	0.0550218	0.0965235	0.000556444	-0.129108	-0.12726	0.0792086	0.00677348	-0.077943	-0.0611804	0.0343096	-0.0390711	-0.041874	-0.137931
	B6 L-Fucose	0.0776312	-0.12017	0.169259	0.0557971	-0.120218	0.0396507	0.169427	0.0592494	-0.0159108	-0.0578061	-0.210362	-0.172126	0.0876208	0.1096	-0.127856	-0.00915521	0.244655	0.143602	0.142148	-0.0497881	-0.0511752	0.0286404	0.0317888	-0.0407179	0.0171724	0.0477682	-0.0337393	0.124596	-0.0750873	0.136722	-0.0418195	0.0439414	0.292594	0.489315	-0.0316848	-0.186761	0.0238241	0.00820171	0.35833	-0.150301	-0.0378209	-0.0013705	-0.123127	0.110146	-0.113313	0.0866	-0.029504	-0.0119625
	B7 D-Galactose	0.109389	0.11649	0.0175824	-0.09716	0.0383347	-0.193851	-0.0141179	0.0148937	0.0174936	-0.0690789	-0.0336002	-0.151999	0.0469767	-0.0471706	0.100173	-0.0679443	0.0600982	0.125827	0.059286	-0.183813	-0.00497818	0.0153932	-0.0116764	-0.0441672	0.153569	0.109116	-0.0121372	0.0603081	0.0182426	-0.122552	0.116917	-0.058731	-0.133229	0.0613504	0.0711184	0.0361986	-0.134608	-0.0163064	-0.0110535	0.150878	0.100679	-0.167672	0.00839163	0.24048	0.0405805	-0.029539	-0.0781131	-0.0683411
	B8 D-Galacturonic Acid	0.109592	0.095739	0.0482223	-0.170745	0.0808227	-0.0574925	0.0540454	0.0411041	-0.100171	-0.0282286	-0.099778	-0.0820925	0.0441328	0.0135362	0.0730568	-0.0144853	0.0449462	0.00223423	0.123314	0.0981699	-0.0207224	0.031647	-0.0245669	0.058828	-0.0523951	0.0152573	0.077067	-0.150121	0.127334	0.00622544	0.174309	-0.0371473	-0.250902	0.0191386	-0.0452558	0.0403958	0.0132587	-0.0570748	-0.0684465	-0.120186	-0.113225	-0.2652	-0.104215	0.22691	0.0575186	-0.0905932	0.151398	-0.128102
	B9 Gentibiose	0.111707	0.0573042	0.0976931	-0.118396	0.125114	0.0268805	0.0450035	0.0119941	-0.127827	-0.0655245	0.0219646	-0.0827157	0.0130572	0.0775708	0.00698394	-0.000188521	0.0602249	-0.0742456	0.0724416	-0.0771245	0.0166351	0.0589455	0.0312543	0.0607902	-0.0410067	0.133503	0.0419631	0.0188414	-0.00876753	0.200579	0.29408	-0.0627849	-0.0829118	-0.0424285	-0.0532039	0.110409	-0.0631695	0.00251139	0.113191	-0.00994024	0.0566594	-0.113629	0.0841143	-0.142392	-0.153082	0.0580522	-0.107826	-0.139867
	B10 D-Gluconic Acid	0.108722	0.119197	0.0694138	0.0534561	0.128517	-0.0390432	-0.0211235	-0.000383476	-0.10089	-0.119397	0.0105079	-0.194094	-0.0350747	0.013951	0.146646	-0.12574	0.00988854	-0.0077789	-0.00181862	0.00740416	-0.0911063	0.0234559	0.0698312	0.0157816	0.0407666	0.000335551	-0.0321626	0.090053	-0.0445802	0.00527116	0.107262	0.0146225	-0.00375277	0.00625497	0.0552772	-0.064426	0.0669434	-0.0355782	-0.0548156	0.196772	-0.0532908	0.292983	-0.0376123	-0.162031	0.129477	0.0769704	0.13612	-0.111299
	B11 D-Glucosamine	0.112715	-0.10779	-0.0469793	0.0378709	-0.01534	0.0415052	-0.0564526	-0.157759	-0.111101	0.0553905	0.07981	-0.0218682	0.0609336	0.0413141	-0.204796	0.0244651	0.026625	0.0728882	0.0690902	0.0622005	-0.0784535	-0.0490686	0.146199	0.0220206	0.0758161	0.0127532	-0.0161355	-0.0751051	0.0908812	-0.138164	-0.022257	-0.0964742	-0.153595	-0.1235	0.118832	-0.0151786	-0.184388	0.00103117	0.0190855	-0.131736	-0.14855	0.142214	-0.0311595	0.137099	-0.0217754	0.19658	0.0159202	-0.028279
	B12 a-D-Glucose	0.069088	0.183718	-0.000139414	-0.0813143	-0.0780565	-0.129671	0.282245	0.0423975	0.276322	-0.0700005	0.171463	0.0711124	-0.0724729	-0.0153726	-0.0335615	-0.064971	-0.207311	0.345456	-0.0628449	0.0979836	0.0924231	0.0669228	0.11076	-0.0498314	-0.112126	-0.288119	-0.0821285	0.00903155	0.0365964	0.025271	-0.0417031	-0.0314227	0.164789	-0.0772956	-0.00969774	-0.128474	-0.0469435	0.176445	0.119128	-0.0497311	-0.151754	-0.0925347	0.0760275	-0.0735352	0.0830812	0.185704	0.0148703	-0.177392
	C1 Glucose-1-Phophate	0.105554	0.0870526	-0.0647181	0.208108	0.0629448	-0.00310474	-0.0646669	-0.00110619	-0.0562384	0.0772325	-0.139242	0.0353183	-0.0657398	-0.0433801	-0.0406787	-0.0428383	-0.0614822	0.112767	-0.0728717	0.115984	-0.0417674	0.199241	0.0367289	-0.109662	-0.0268175	-0.000439162	0.107095	0.138277	-0.137874	0.0179625	-0.0118232	0.18246	-0.0585946	-0.266227	-0.0131857	0.0181822	0.233361	0.0326008	0.246538	0.0452084	0.017574	-0.0247278	0.0150773	0.141177	-0.00794249	-0.0814978	-0.123586	0.066561
	C2 Glucuronamide	0.0768131	-0.0813816	0.174436	0.161032	-0.0930217	0.0858346	-0.00763724	0.0217521	0.00430642	0.0112586	-0.126206	-0.166229	0.0230976	0.354299	0.123203	0.011474	0.333109	0.173493	0.0514199	0.0851593	0.0230913	0.142388	-0.0469763	0.224388	0.0165398	-0.24631	0.0167076	-0.190537	0.189116	0.0516904	-0.171964	-0.0923068	0.168337	-0.218055	0.0705731	0.17695	0.12012	0.0482885	-0.133576	0.191076	0.16359	-0.0502123	0.175764	0.0236443	-0.0294774	-0.113651	0.0361282	0.0562492
	C3 D-Glucuronic Acid	0.110514	-0.0777337	-0.111473	-0.0634958	-0.148889	-0.0668539	-0.0239133	-0.0219999	-0.00461444	0.038026	0.0668869	0.0357284	-0.0529583	0.0732815	0.120148	0.0250141	0.0266034	-0.177346	0.148014	0.0484819	-0.0241975	0.0102314	0.109099	0.083413	0.0586041	-0.0256041	0.107762	0.0822032	-0.0765191	-0.122926	0.0692689	0.0768128	0.118201	0.0502309	0.162954	0.131572	0.0650749	-0.0211063	0.0717442	0.00417888	-0.0450294	0.13086	0.062222	-0.0464634	0.0154959	0.0381843	-0.0646473	0.0608646
	C4 Glycerol	0.111556	0.0699704	-0.0989834	0.0789787	-0.0552354	-0.13547	-0.141535	0.151964	-0.0237552	0.0244434	-0.116701	0.0318698	-0.000777836	-0.0157565	0.0777218	0.0657257	0.00642913	0.101338	-0.0458219	-0.0510386	0.0225927	0.00345606	0.118668	-0.0530083	-0.00207095	-0.0118772	0.074846	-0.11055	-0.0257053	-0.0505733	0.000886915	0.0650817	-0.0574736	0.0134901	-0.0238377	-0.0204057	-0.0528404	0.0490145	0.100237	0.197769	0.0660391	0.0544081	-0.094857	0.1085	-0.0184396	-0.0174681	-0.0308907	-0.118624
	C5 Glycogen	0.105976	0.128673	0.0580295	0.00138295	-0.122158	-0.0213628	-0.130523	-0.00447876	-0.049619	-0.0174741	0.0211334	0.135478	-0.10229	0.048019	0.00935587	-0.15707	0.0649312	-0.212835	-0.0454278	0.111849	-0.0167221	-0.0645861	-0.136176	0.0357977	-0.0891401	0.0304294	-0.0507631	-0.00896785	-0.0747369	0.105535	-0.191524	0.18262	-0.0220209	0.0772494	-0.219382	0.14227	0.0393463	0.170017	-0.0173774	-0.0838139	0.147876	-0.192162	-0.0246255	0.0190781	0.113327	0.188468	0.0042772	0.036414
	C6 m-Inositol	0.111745	0.00952124	-0.115805	0.065551	-0.0138565	-0.120834	-0.124842	0.260584	0.0193232	-0.0102716	-0.040934	-0.0218163	0.0380977	0.0197236	0.077502	0.153449	0.0374698	0.00906997	-0.0418749	-0.0666592	-0.0540356	0.00598885	0.0501323	-0.0356036	0.039244	0.0454134	-0.00618031	-0.0391458	0.0730491	-0.033937	0.0100824	-0.103582	0.0461373	0.0666615	-0.157871	-0.0115231	-0.13469	0.0416999	0.00732092	0.0448375	0.0757043	-0.000308963	0.107325	-0.131447	0.0784263	0.0453653	-0.106566	0.0179716
	C7 2-Keto-D-Gluconic Acid	0.0922946	0.123598	0.137663	-0.0356906	-0.0401225	-0.168767	0.0708145	0.107945	0.0595995	-0.104834	0.16029	0.0692009	0.081524	0.067906	0.0353462	-0.184264	0.0240357	-0.0188297	0.0778653	0.132613	-0.272442	0.0561236	-0.0113939	0.0240792	-0.0174009	-0.0518208	-0.218196	0.00190199	-0.140215	-0.183246	-0.10529	-0.0337375	-0.13233	-0.0994085	-0.217549	0.156523	0.0361531	0.00710788	0.046474	0.1	-0.0952653	-0.0713071	-0.155167	0.0142107	0.0335837	0.0895832	-0.0376119	0.127835
	C8 a-D-Lactose	0.113506	-0.114998	-0.0556067	-0.0418362	0.0520867	0.0673129	-0.0767716	0.00706343	0.0290332	0.0525856	0.221665	-0.134427	0.0406238	0.0191449	0.0408397	-0.0217612	-0.0152294	0.131834	-0.0121362	0.0796999	-0.127052	-0.0132329	-0.0622794	-0.0267677	0.0589068	0.0172883	-0.0858351	0.0172592	-0.0363362	0.0241587	0.0214368	0.105633	-0.0574991	0.12833	0.0539883	0.0188355	0.0273115	0.208462	-0.0629943	-0.0288504	-0.00268551	-0.0431869	-0.0555676	0.00218006	-0.0457055	0.00985884	-0.0177945	0.0600153
	C9 Lactulose	0.115291	-0.129729	-0.0322529	-0.0113471	-0.017483	-0.0602932	-0.0205756	-0.0511479	-0.13226	0.0298759	0.118546	-0.132735	-0.00969858	-0.0180974	-0.0289279	-0.0408962	0.000534057	0.13073	-0.017397	0.0700754	-0.104988	-0.0460849	0.110084	0.0109825	0.119944	0.0699445	-0.0663363	0.0114828	-0.0436558	0.0834272	-0.0352573	-0.0163014	-0.00639113	-0.0962453	0.0960233	0.0684183	0.0135035	-0.0214399	0.068595	-0.021182	-0.00785927	-0.0869787	0.0469588	-0.0376822	0.138267	-0.0330843	-0.0280058	-0.000250798
	C10 Maltilol	0.11262	-0.0930621	-0.0903862	-0.147159	-0.00986835	-0.0475312	0.0537677	0.0319204	-0.0254375	0.134685	0.0697782	-0.0170984	0.0628941	0.0556407	0.102304	-0.0523315	0.0455739	-0.0264804	0.130427	0.0902742	-0.0138514	0.0518094	-0.0260646	0.0539436	-0.0274122	0.022984	-0.0103807	0.0882843	-0.0457658	-0.0254631	0.0656623	0.0640607	0.0673148	0.0436489	0.145516	0.0972897	0.0161627	-0.0196104	-0.0303084	-0.022313	-0.106053	-0.00110341	-0.136309	-0.0286517	0.101686	0.116161	0.0125953	0.0667435
	C11 Maltose	0.106387	0.164105	0.00662803	0.0141162	-0.111304	-6.15073e-05	-0.13128	-0.0731759	-0.0205702	-0.0517058	-0.00731962	-0.0335609	-0.0761535	0.0414601	0.043515	-0.0761664	0.0410961	-0.0881067	-0.00507871	-0.0153275	0.00184198	-0.0402857	0.00576638	0.0244388	-0.0302964	-0.0862199	0.0108477	0.10174	-0.0917304	0.208295	0.115511	0.043946	-0.0222574	0.124634	-0.0841744	0.03646	0.00674442	-0.0746081	-0.174523	-0.0839397	-0.0497788	-0.0547839	-0.0529923	0.139327	0.191597	0.0472101	0.010164	-0.00420152
	C12 Maltotriose	0.0990366	0.18715	-0.0339574	-0.000271869	-0.122411	0.103246	-0.0520664	-0.101457	0.0572749	0.0020934	-0.0106266	-0.0416628	-0.0658481	0.00769125	0.000383293	-0.067161	-0.107089	0.00478609	0.0256319	-0.031499	-0.0533478	-0.0534633	0.0607714	0.0153521	-0.0372112	-0.184679	0.00449319	0.0464996	0.0777161	0.161785	0.0506561	0.049729	-0.0191093	0.143906	-0.0618517	0.0791336	-0.0831628	-0.0750692	-0.0896108	-0.121213	-0.0376634	0.0562144	0.0525776	-0.0295022	0.0132628	-0.0562734	0.0550539	0.119876
	D1 D-Mannitol	0.0984232	0.137848	-0.0345771	-0.118671	0.0959744	0.128625	0.0801345	-0.0827902	0.246212	0.0136424	0.00758982	-0.0310419	0.147353	-0.127217	0.0114183	-0.0414295	0.00860758	0.141803	0.0446221	-0.120844	0.0320175	-0.0355289	-0.0153673	-0.0287258	0.138518	0.0557618	0.112978	0.0437693	-0.0331638	-0.268977	0.040768	-0.00059247	0.0906373	0.0803532	0.033369	0.154837	0.00908251	0.051486	-0.0424725	0.023686	0.218904	-0.10783	0.00246235	-0.118257	-0.0238847	-0.0603614	0.199677	0.122706
	D2 D-Mannose	0.106452	0.0983086	0.0531025	-0.173732	0.000169908	0.208364	0.0892517	-0.0442744	-0.0773974	-0.046256	0.0388964	-0.0588552	0.0678586	0.0170429	0.0804589	0.0477477	0.0898442	-0.0102675	-0.0979884	0.119555	0.206831	-0.0201277	0.0405664	-0.0586378	0.0791834	0.0766227	-0.0146602	-0.0399737	-0.047243	0.0469897	0.0844345	-0.0503066	0.0747563	-0.222842	-0.0638831	-0.0253678	-0.0840251	-0.0115063	0.0962421	-0.0565695	-0.0775648	0.00461357	0.0786057	-0.00654636	-0.0399493	-0.000358649	-0.0269853	-0.0687747
	D3 D-Melezitose	0.110619	0.0422297	0.0629103	-0.195888	0.00342617	0.173433	0.0373157	-0.0129358	-0.035689	-0.014375	0.0619964	0.0347989	0.0525932	0.0583406	-0.0111059	0.0928229	0.113042	-0.133057	-0.0805924	0.120236	0.182394	-0.0640707	-0.00237165	-0.137831	0.0448805	0.106856	0.0264971	-0.0242357	-0.0736236	0.018624	0.178688	0.0284693	0.158973	-0.230485	-0.191687	-0.0885793	0.0397273	0.097791	0.0643615	-0.0427896	0.00370543	-0.000749266	0.198103	0.140826	-0.0390661	0.0318554	0.0239803	0.120854
	D4 D-Melibiose	0.101758	-0.141474	-0.0963215	0.021729	-0.123258	-0.0155935	0.130119	0.0490686	-0.0265783	-0.142511	0.0213181	-0.146378	-0.02112	-0.00375186	0.0679055	-0.000716089	-0.143196	0.00967466	-0.00995168	0.00170891	-0.0203652	-0.0668366	0.0158798	0.029051	-0.131139	0.0224489	0.113745	0.0248859	-0.0940672	-0.00109396	0.0508257	-0.0520674	-0.0488092	-0.0855781	0.076185	-0.0516002	0.208193	-0.0984243	-0.07878	0.0940521	0.0814686	-0.0932735	-0.0544225	-0.124251	-0.160157	0.367307	0.0395985	0.0924234
	D5 a-Methyl-D-Galactoside	0.0982512	-0.132564	0.126584	-0.0224972	-0.107279	-0.0950507	-0.0803034	-0.0357457	0.141236	0.016645	-0.0853644	-0.0281284	-0.0512996	-0.266161	-0.0236992	-0.0618705	0.0384167	-0.0180335	-0.087584	0.120323	0.0180378	0.0668258	-0.00164851	0.163713	-0.0950937	0.0716157	0.0061142	0.0770266	0.0237648	-0.122859	0.134557	-0.00137026	0.151904	-0.00851236	-0.130179	0.0183355	-0.0184663	-0.0459927	-0.125154	0.0468136	-0.0745884	0.138996	0.109877	0.162262	0.026531	0.0259071	0.0289172	-0.0401489
	D6 b-Methyl-D-Galactoside	0.0979724	-0.136685	0.161638	0.0350628	-0.0511997	0.0503393	-0.00107615	0.00988526	0.0455646	0.0116107	-0.128239	-0.0895548	-0.0427574	-0.104354	0.0551242	0.00745013	-0.00750453	0.0760623	-0.0644024	0.00503297	-0.0181897	-0.0575329	-0.035282	0.0916986	0.066589	-0.0193584	-0.0899448	0.152878	-0.0695362	-0.0754786	0.0121245	0.0215933	-0.0305707	-0.139939	-0.118236	-0.071157	-0.0899065	-0.0617882	-0.176475	-0.0162146	-0.0127444	-0.0639168	-0.109428	-0.0638293	0.0213181	0.0570871	-0.0163634	-0.118743
	D7 a-Methyl-D-Glucoside	0.117306	-0.0401853	-0.00637912	0.00918569	0.0909348	0.149314	-0.149337	0.0563366	-0.0207077	0.0803641	0.139083	-0.0740113	0.0502984	0.0664989	0.0142769	0.0736546	-0.00476877	0.0325646	-0.101983	0.120085	-0.0183464	-0.0282991	-0.0587484	-0.078798	0.0522947	0.00141268	-0.0140427	0.0388035	-0.0608889	0.0519066	0.0808626	0.0697721	0.135885	0.00241443	0.060729	-0.0143907	-0.0348641	0.261939	-0.210572	0.0873331	-0.202176	0.0196965	-0.174512	-0.0510764	-0.101037	0.0342323	0.169542	0.0132929
	D8 b-Methyl-D-Glucoside	0.112657	0.00167714	-0.115183	0.0964324	-0.0458898	-0.112132	-0.0782644	0.225897	-0.0964654	-0.0127439	-0.0514995	-0.00568062	0.0317924	0.0235057	0.0521133	0.0969026	-0.0401059	0.0123032	0.0224615	-0.0363534	-0.0186145	-0.0164878	0.0209835	-0.0893457	0.062532	0.0291989	-0.0643711	-0.072416	0.0542928	0.0641659	0.0373914	-0.144753	0.0585875	-0.0708128	-0.226802	-0.181622	-0.0307787	0.0178985	-0.0726933	0.00145955	0.00578659	0.15999	0.0487218	-0.0979326	0.0536324	-0.0105019	-0.00510836	0.0327536
	D9 Palatinose	0.112382	0.0745017	-0.0384456	8.29095e-05	-0.18589	0.160404	-0.13724	-0.0119686	-0.0605922	-0.0217175	0.0295848	0.0299335	0.00885333	0.0348093	0.0275698	0.0317882	0.144451	-0.0294339	-0.113321	-0.0545399	0.00393677	-0.105999	0.0248607	0.0108295	0.0392632	0.0395295	-0.101765	-0.0443521	-0.0232273	0.106095	-0.0136663	-0.0565543	-0.0107877	-0.0313636	0.0615528	-0.219449	0.0584542	-0.104749	0.0686717	0.0317596	-0.168017	-0.133839	-0.0106413	-0.0214923	0.163251	0.0273741	0.117675	-0.0880408
	D10 D-Psicose	0.0994769	-0.0565933	0.196715	-0.00311972	-0.0615001	-0.0258168	0.0277578	-0.00196242	-0.0302341	0.0110226	-0.0919678	0.0109173	0.0482059	0.119189	-0.0424647	-0.0168162	-0.0678947	0.126494	-0.0956156	-0.196523	-0.119407	-0.0130276	0.0326346	0.013278	0.1538	0.0498968	0.0407878	0.034581	-0.135219	-0.0797944	0.0155087	0.100523	0.0837915	-0.110033	0.0650322	0.0670139	0.0427186	-0.185358	-0.138619	-0.0823541	-0.0405335	-0.154369	0.0624829	-0.178264	0.0611034	0.0529136	-0.179451	0.0598621
	D11 D-Raffinose	0.106547	0.0242946	0.0418635	0.0048699	-0.173906	-0.189722	-0.102217	-0.0176841	-0.026702	-0.0877595	0.112139	0.218985	0.105176	0.0963609	-0.172833	-0.187756	0.0836441	-0.0402836	-0.106527	0.146748	-0.00401938	-0.104388	-0.176868	0.128668	-0.0463027	-0.10294	0.0154909	0.0282242	0.0983105	-0.0687617	0.101214	-0.130825	-0.0285846	0.0574961	0.241147	-0.0764098	-0.201167	-0.0456728	0.035145	0.0560497	0.119631	0.0870575	0.0371931	-0.145142	-0.110965	-0.00611606	0.033855	-0.139181
	D12 L-Rhamnose	0.108967	0.0480439	-0.122973	0.0594225	-0.0334075	0.150761	-0.118318	0.113217	0.0459517	0.151324	-0.0387154	0.106555	0.172444	-0.0574091	-0.0300454	0.0446027	-0.0262924	0.0878547	-0.00989353	0.0282214	-0.140938	-0.00690167	0.123914	0.023583	0.0722829	-0.161483	0.0741161	0.104914	-0.0237544	0.0172395	0.0827503	-0.0175807	-0.0107569	0.045087	-0.130166	0.10375	0.0551119	-0.0273516	0.0629125	-0.122262	-0.0336159	0.00115565	0.188263	-0.0778192	-0.0935077	-0.0431643	0.0186427	-0.14698
	E1 D-Ribose	0.0934486	0.119069	-0.119601	-0.000360752	-0.107811	-0.0140305	0.124327	-0.0504686	0.189101	-0.187482	-0.0802144	-0.0724523	-0.00773009	-0.0426234	-0.134448	0.176527	0.093496	0.0731583	0.00281686	0.00335751	-0.200761	-0.00210691	0.00289256	0.147714	-0.0430039	0.165447	0.24904	-0.284693	0.0351149	0.0135548	0.0918766	0.345883	-0.105935	-0.0759624	0.0817368	-0.0890413	0.104341	0.123361	-0.0265932	-0.0648305	0.0274856	0.228104	-0.040502	-0.113771	0.0658365	0.019983	0.0973617	0.0638748
	E2 Salicin	0.110716	0.122604	0.0743308	0.00921621	0.108086	0.0145321	-0.138008	-0.00665619	-0.0519006	-0.0339922	0.00427182	-0.0571544	-0.1086	-0.0292264	0.0715575	-0.0535038	0.0404592	-0.192229	0.0927321	0.00630246	-0.0135322	-0.00300825	0.101155	-0.0127994	-0.0618847	0.0499878	-0.0117997	-0.00969452	-0.0154853	-0.0565419	-0.0542627	0.132032	0.123131	0.0423218	-0.0144593	-0.0408578	0.0277963	0.0237466	0.0480647	0.0498591	0.0964118	0.18228	0.0982395	-0.130401	0.000599788	0.096335	0.0480356	-0.0358753
	E3 Sedoheptulosan	0.0832471	-0.111819	0.0375122	0.12177	-0.102755	0.334393	0.152629	0.117095	0.0568243	-0.0905032	-0.052591	-0.0883818	-0.0193059	0.0357225	0.0623088	-0.0147241	-0.097095	-0.169543	0.230947	0.27793	-0.175731	0.0409332	-0.195033	-0.191482	0.0440158	-0.148959	0.206638	0.167767	-0.0642672	-0.121934	-0.0363176	-0.00423128	-0.140958	0.0151423	0.016302	-0.242846	-0.219473	0.0806473	-0.122365	0.0918287	0.097155	-0.0273869	0.125656	0.149361	0.0739943	-0.0321435	-0.0185214	-0.0339063
	E4 D-Sorbitol	0.10815	0.0554207	-0.112665	-0.076908	-0.153105	0.122304	-0.0766707	0.074238	0.0713488	0.0468923	0.0364094	0.0653424	0.106238	-0.0599705	0.0395159	0.100922	0.0541543	-0.0320485	-0.060211	0.00640397	0.0974848	-0.0445556	-0.113231	-0.121609	-0.0131127	0.0887153	-0.173257	-0.16163	-0.030285	-0.121117	-0.1803	-0.0974574	0.00659439	0.053617	0.216839	-0.0766166	0.154825	-0.169338	0.0478605	0.06273	0.059375	-0.0310988	-0.0239254	-0.0321162	-0.0849787	0.0439379	0.0903975	-0.0625376
	E5 L-Sorbose	0.10817	-0.0760706	-0.142395	0.00729853	-0.0783248	-0.0990315	0.0703762	0.0981997	-0.0805544	0.00281486	0.00266904	0.00430994	-0.171181	-0.00391986	0.121534	-0.00879647	0.0128295	-0.147821	0.107951	-0.149367	0.0908684	-0.00264203	0.0726099	-0.0702172	-0.015031	-0.0998796	0.00173458	-0.0412453	-0.0460981	-0.188014	0.0324657	-0.0270361	0.134173	-0.0606392	-0.103153	-0.0673751	0.0385676	-0.00822133	-0.0245558	-0.0632098	-0.024293	-0.0762819	-0.0849912	0.0248362	-0.109082	-0.0779662	0.191456	0.113091
	E6 Stachynose	0.115964	-0.0847032	0.0581896	-0.112402	-0.0328112	-0.101925	-0.0604543	-0.029873	-0.023593	-0.027222	0.108182	-0.00120047	0.0285992	-0.0980437	-0.0996243	0.103871	-0.0142966	0.035282	-0.0688971	0.0410594	-0.01036	0.00886556	0.0280255	0.119746	-0.109198	0.114498	0.0309177	0.0866621	-0.0513265	0.00411486	0.12121	0.111288	0.206073	0.0376102	0.0780256	-0.0980029	-0.0200859	-0.0239383	-0.0302403	0.21815	-0.0343504	-0.0568591	-0.00924466	0.119361	0.211507	-0.211285	0.00946447	-0.0144845
	E7 Sucrose	0.0990078	0.147985	-0.0461916	-0.0887809	-0.166975	-0.142173	0.0217113	0.0334767	0.0986909	-0.126341	-0.0121814	-0.0177878	-0.0738374	0.0271198	0.0566959	-0.0372296	-0.0278585	0.095418	-0.0571176	0.0127123	0.138087	-0.0968713	-0.0608157	-0.10817	0.148719	-0.00783723	-0.000883403	-0.110183	0.111568	0.00669691	-0.0404251	0.102039	0.0457494	0.00589074	0.105085	0.000939355	-0.0130771	0.223569	-0.121255	-0.16596	0.148054	0.0915536	0.0912272	0.145747	0.065499	0.00700843	-0.186939	-0.0795366
	E8 D-Tagatose	0.102084	-0.148987	-0.040773	-0.0320354	-0.128485	0.0608859	0.105107	0.0541331	-0.0675555	-0.135787	0.00546827	-0.0591282	-0.0935218	-0.14275	-0.109577	-0.0288297	-0.187049	-0.0182053	0.104243	0.0845393	0.0690138	-0.106782	0.0397919	-0.011503	-0.205128	0.0418655	0.134308	-0.0620375	-0.00619722	0.158747	0.0225421	-0.139636	-0.108335	-0.0179087	0.011753	0.0587989	0.0796004	-0.0339361	-0.0110714	0.119582	0.193157	-0.082534	-0.0820412	-0.1159	-0.159748	-0.069437	-0.20662	-0.0653076
	E9 D-Trehalose	0.110575	0.021298	0.000890858	-0.0661318	0.212264	-0.170945	-0.0155037	0.120053	0.0635109	-0.0137743	0.0131788	-0.138905	0.0197692	-0.0615005	0.0416244	0.0106237	0.0417997	-0.0379918	0.176538	-0.180421	0.0320772	-0.127477	-0.154789	0.00487295	0.126429	-0.0545718	0.0405368	0.121929	-0.157305	0.086795	-0.175083	-0.0921831	-0.0966957	-0.11336	0.0708982	-0.0272568	0.0741514	0.0496893	-0.022065	-0.0941092	0.0242028	0.181547	0.01933	0.0838277	-0.0849389	-0.0767508	-0.025739	-0.142343
	E10 Turanose	0.0992523	0.104994	-0.0299353	-0.0282136	-0.116947	0.223454	0.156704	0.157801	-0.0708732	-0.214646	0.0400682	0.0209129	0.0785053	-0.0914871	0.0874608	-0.0736476	0.0214092	-0.000298461	-0.0554225	-0.0608085	0.102275	0.0207899	0.0722353	0.0570627	0.0191128	0.185106	-0.197779	-0.103999	-0.0664909	-0.110566	-0.206176	0.161406	-0.0543122	0.027855	0.0569535	0.0979274	-0.142852	-0.101354	0.0376112	0.158505	-0.0983422	0.133607	-0.0512332	0.198646	-0.147742	-0.0143492	-0.18672	0.149468
	E11 Xylitol	0.113106	0.0217753	-0.07495	-0.096653	0.0908258	-0.0268745	-0.0206269	0.192995	0.0154373	0.165328	-0.124569	0.0443337	0.169964	0.0533049	0.000587514	0.0878994	0.0552251	0.0215523	0.0231125	0.268294	0.0487081	-0.0365692	0.0777844	0.0628564	-0.0545499	-0.0772774	0.0760652	-0.0589554	-0.0540363	0.0279191	-0.0627366	0.139364	-0.12992	0.0444524	0.0568537	0.192497	-0.181684	-0.14521	0.00860955	-0.0570274	-0.155299	-0.0190273	-0.0652443	-0.0908761	-0.0134471	0.0147816	-0.025997	-0.0174295
	E12 D-Xylose	0.102828	0.158679	-0.00574667	0.0252675	-0.120571	0.158215	-0.0283761	-0.151344	-0.0918026	-0.0341041	-0.0601869	0.0110907	-0.0845583	-0.0372134	0.0349597	0.00593429	-0.0435468	-0.0247539	0.0184482	-0.150972	0.00467105	-0.100921	0.0853439	0.100306	0.0266199	-0.0613598	0.0146777	0.0624884	0.0173068	0.159684	-0.130845	0.0587141	-0.106772	0.0588198	-0.0436936	0.0808994	-0.0570849	0.0208142	-0.0801261	-0.086941	0.0335702	0.111244	-0.0286814	-0.102207	-0.0336824	-0.111023	0.138744	-0.0204213
	F1 g-Amino-butyric Acid	0.108903	0.0982237	-0.00721705	0.0310841	0.0797613	0.0234785	-0.0844726	-0.196525	-0.0492824	0.20011	-0.167097	0.0430713	-0.0786132	0.0808493	-0.0485642	0.0426093	-0.0519922	-0.00445259	-0.076447	0.177826	-0.0699685	0.113662	0.147584	-0.0890607	0.00396	0.174834	-0.0533623	-0.10347	0.0402258	-0.064014	-0.0852957	-0.0518357	0.0870415	0.0942848	0.0656568	-0.0175108	0.0361837	0.0503214	-0.133412	-0.012241	0.297689	-0.0898454	-0.268791	0.0107515	-0.0171104	0.163993	-0.143473	-0.106254
	F2 Bromosuccinic Acid	0.11306	-0.0611959	0.127069	-0.0305978	0.0300373	-0.0420561	-0.0627224	-0.0449013	-0.122067	-0.00837609	0.0108438	0.091884	-0.0924988	-0.0888714	-0.0241338	0.0564415	-0.0546395	-0.0428952	-0.0440739	-0.135788	0.102525	0.100411	0.0923742	0.0836017	0.0577478	-0.0704153	0.0575815	-0.0584191	-0.0857274	-0.0801346	-0.0674024	0.0383948	-0.0422713	0.150659	0.106879	-0.0826334	-0.0362495	0.0889145	-0.00187468	0.165235	-0.108933	-0.199058	0.269917	-0.01831	-0.00501383	0.0367945	0.00838342	0.058114
	F3 Fumaric Acid	0.105891	-0.0246609	0.172577	-0.0587379	0.0191652	-0.0627609	0.00702027	0.0569069	0.000896789	-0.0156779	0.0702511	0.164281	-0.0138384	0.15557	-0.0588676	0.0354906	-0.0994792	-0.00923546	-0.0377865	-0.145067	-0.198667	0.0854247	-0.00294791	-0.0924687	-0.00462637	0.159979	0.0952768	0.0269948	-0.112701	0.112349	-0.0449707	0.0723749	0.115526	-0.0989785	-0.0386394	0.0292583	0.0470188	-0.0732868	0.00841487	0.0937285	-0.0527671	-0.00040946	0.00458055	-0.0720178	-0.021965	0.00874939	0.0569786	-0.0626719
	F4 b-Hydroxy-butyric Acid	0.0973155	-0.120355	0.145202	-0.0141058	-0.0901938	-0.0464737	-0.0786059	-0.0332545	0.103436	0.0991615	-0.154086	0.0717843	-0.135409	-0.221024	0.0542411	-0.0362208	0.00886314	-0.052881	-0.0616121	0.0083964	0.0899182	0.0745431	-0.0110515	0.132489	-0.096828	0.133476	-0.0604153	-0.00894568	0.0812648	-0.0601093	0.0139738	-0.0381076	-0.084545	0.103243	-0.0411384	0.0844873	0.0629824	0.155468	-0.0349164	0.0397107	-0.0895918	0.101963	0.190956	0.149749	-0.23054	0.150951	0.101701	-0.0874979
	F5 g-Hydroxy-butyric Acid	0.0799664	-0.0838047	0.218074	0.0109099	-0.0793855	0.0722926	0.001042	0.115305	0.18236	0.0850896	-0.13912	0.0527125	-0.16002	0.0515671	0.0290546	-0.0133253	-0.0707286	-0.149615	-0.00176456	-0.00866699	0.0293002	0.00611048	0.035083	-0.206561	-0.0350472	0.073912	-0.096606	-0.0500079	0.0520776	0.0200616	0.160149	-0.107209	-0.231098	0.0286306	0.249452	0.0349371	-0.0655593	0.189419	0.290399	0.0116737	0.0118131	-0.0199522	0.0198058	-0.178105	0.326802	-0.0946501	-0.0513719	0.180486
	F6 p-Hydroxyphenyl-acetic acid	0.109255	-0.0783787	-0.12697	-0.0913484	-0.0811639	-0.0486425	0.0578107	0.0390402	-0.0475947	0.125769	-0.0042488	0.0424262	-0.129851	0.00761215	0.188892	-0.111236	-0.0214285	-0.117112	0.133413	-0.00978101	0.0610958	0.043034	0.0654588	0.0099936	0.00231614	-0.183806	0.128872	-0.0218416	-0.0296296	-0.182762	0.0193526	0.0457173	0.133577	0.0496163	0.0637425	0.0192328	0.0728809	-0.0279272	0.0343002	-0.0896194	-0.11362	-0.0327674	-0.0350406	-0.0442692	-0.0691662	-0.108114	0.0620708	0.0250901
	F7 a-Keto-glutaric Acid	0.109663	-0.140156	0.0157816	-0.0757121	-0.0446585	-0.0851185	-0.048461	-0.0276795	0.0717427	-0.0383314	0.168188	-0.0364792	0.0456202	-0.120371	-0.0696279	0.010734	-0.0423123	0.0360441	-0.00395189	0.185533	-0.0453909	-0.0621691	0.0729265	-0.0831747	-0.0348297	0.0770215	0.0787005	0.0391263	0.0555794	0.0324642	-0.074462	0.00982182	0.129825	0.0208783	-0.0573186	0.0296358	-0.0251102	-0.253148	0.0120781	-0.0236238	0.20024	0.0708184	-0.0179194	0.0785968	0.169419	-0.350191	0.053317	-0.0137397
	F8 D-Lactic Acid Methyl Ester	0.0940225	-0.105737	0.200685	0.00829162	-0.0505861	0.000896468	-0.00921992	0.0646448	0.114938	0.0500973	-0.164199	-0.0163178	-0.0334981	-0.051881	0.0458107	-0.0156906	-0.0516261	0.0528235	-0.0953735	-0.149615	0.0104789	-0.00664999	-0.0390195	0.0115873	0.0937823	-0.0327778	-0.0728744	-0.067838	-0.0213027	0.00616979	0.105366	0.0196429	-0.0732212	-0.0512501	0.045189	0.00335805	0.00475011	-0.0656135	-0.0506833	-0.12907	-0.0784134	-0.00819648	-0.0668005	-0.119417	-0.0135505	-0.113924	0.0676633	0.11689
	F9 L-Lactic Acid	0.112309	-0.129722	0.0221796	-0.0442594	0.0343428	0.0230185	-0.0588893	-0.000585179	-0.0123466	-0.0386603	0.198448	-0.164472	0.00140497	-0.15683	0.0362504	0.0309061	-0.0275389	0.0416967	-0.0869352	-0.0478175	-0.0410336	-0.0310997	-0.0446001	0.0575099	-0.00121268	0.00473331	-0.0897321	-0.0127142	0.0120651	0.15612	-0.15419	-0.0621389	0.0334716	0.0823971	-0.094977	-0.0911929	-0.0434617	0.16653	-0.107139	0.0257485	0.075051	-0.132166	-0.0788786	-0.0603579	-0.0846284	-0.107674	-0.0790369	0.0877928
	F10 D-Malic Acid	0.115355	-0.120775	-0.0610098	-0.0549902	0.0222732	-0.00287356	-0.0637588	-0.0141486	-0.046063	0.0878744	0.166452	-0.0706035	-0.0777275	0.0113805	0.094712	-0.0645178	-0.0429926	0.0254433	-0.00201561	0.0168032	-0.0529461	-0.0341503	0.0281064	-0.0345804	0.0332184	-0.0754513	-0.0732712	-0.090597	0.0916284	0.102524	-0.0100102	-0.008571	0.0294616	0.100688	0.065277	0.0448689	0.0679639	0.0408837	0.0770351	-0.0562829	0.0281275	0.0937726	-0.00532092	-0.0150874	0.0110061	-0.114978	-0.102749	0.0710315
	F11 L-Malic Acid	0.110245	-0.0604788	0.141094	-0.00859021	0.0440468	0.0636537	-0.0593236	-0.00662779	-0.0254128	-0.0204546	0.0787308	0.162972	-0.0129398	0.0836685	-0.112339	0.0969855	-0.0660629	-0.075765	-0.0610852	-0.104015	0.0993954	-0.0684803	0.00968343	-0.0715144	0.037851	-0.154473	0.0615495	0.0765362	-0.0362152	-0.0618881	-0.0980388	0.0794767	0.0872844	-0.0969649	-0.0438451	-0.0345037	-0.172653	-0.0963887	-0.00678537	0.0651975	0.0957976	0.0941467	-0.133659	-0.0403252	0.0250707	0.0239201	-0.104649	-0.00254309
	F12 Quinic Acid	0.103424	0.0332553	-0.0449493	-0.104183	-0.00988499	-0.134932	0.0436682	-0.237908	0.00677362	0.0305008	-0.117044	-0.131711	-0.128492	0.28978	0.00288427	0.357115	-0.221951	0.0156301	-0.0844548	0.149811	0.0963494	-0.0590308	-0.143856	0.0505373	0.0198573	-0.129171	-0.1902	0.140615	0.0796935	-0.0190505	0.06039	0.0629396	-0.132552	0.106954	-0.0285446	-0.0283474	0.102816	-0.207777	0.0647071	0.232902	-0.0690456	0.0918184	0.0187094	0.0983099	-0.0640652	0.0205421	-0.05898	0.0676901
	G1 D-Saccharin Acid	0.0859442	0.142864	0.0475434	0.144475	0.131312	-0.0273906	-0.00826792	-0.111536	0.283729	-0.10867	0.148816	-0.0670655	-0.147292	0.0780835	0.0622854	0.137567	0.0429041	-0.0945631	-0.0310516	0.0872634	-0.0713438	0.216422	0.296439	0.170199	-0.0961292	-0.0342125	-0.145711	-0.112083	-0.332896	-0.0296141	0.0147834	-0.161815	-0.0766787	0.0329792	0.0480597	-0.21574	-0.10085	-0.129811	-0.0352362	-0.206762	0.104518	-0.0776279	0.0427637	0.0278397	-0.183589	-0.178242	0.0235321	0.0675445
	G2 Sebacic Acid	0.0954613	-0.105991	-0.102957	-0.021935	0.152501	0.0513241	0.0760185	0.0133214	0.0157342	0.0716941	0.135257	0.033244	-0.27136	0.0622885	0.0733906	-0.176487	0.216834	0.214444	-0.189586	-0.00562016	0.0484922	0.141915	-0.263793	-0.204855	-0.074992	0.0717638	0.118978	-0.0422179	0.00141767	-0.0738716	-0.0700739	0.11096	-0.192532	0.18217	-0.114192	-0.101854	0.144339	-0.240464	-0.148128	-0.113043	-0.141478	0.0866086	0.173975	-0.107313	0.00728351	-0.0357642	-0.204083	-0.0955759
	G3 Succinamic Acid	0.114167	-0.127934	0.0119071	-0.0146862	0.0298135	-0.0553221	-0.049576	-0.0679188	-0.127985	0.0386655	0.0611518	-0.0963098	-0.134618	-0.129694	0.00116536	-0.0104494	-0.0103108	0.0403152	-0.0337988	0.00179523	-0.00474566	-0.0524116	0.100815	0.0196533	0.0818693	-0.0513834	0.0607774	-0.0687566	-0.0560024	0.0829296	-0.236966	0.0184727	-0.130832	-0.0316445	0.0459159	0.0746543	-0.0423654	0.168515	0.158762	0.0390487	-0.0586517	-0.0911641	0.164474	-5.79259e-05	-0.00187314	0.0234504	0.0615115	0.0244795
	G4 Succinic Acid	0.0973352	-0.0253303	0.191228	-0.0562122	0.0266712	0.0201319	-0.00752946	0.072019	0.166758	-0.0300546	0.130296	0.167933	-0.0254146	0.125624	-0.014655	-0.00915651	-0.106474	-0.0709607	0.1276	-0.106137	-0.154921	0.0159139	0.0581522	-0.199723	-0.0786373	0.0324398	0.00997397	-0.0828491	0.123429	0.149685	-0.0747114	-0.0528157	0.0946322	-0.0239613	-0.0210645	0.186556	0.0935048	-0.0716152	-0.0520001	0.0340258	-0.0525738	0.159999	-0.0396073	0.237779	-0.143078	-0.013256	0.0462963	-0.158274
	G5 Succinic Acid Mono-Methyl Ester	0.0927371	-0.0813049	0.212937	-0.0117272	-0.0403022	0.0527061	0.0039924	0.0859923	0.171186	0.071643	-0.0621763	0.0725319	-0.0184857	0.0642426	0.040299	0.00454214	-0.0925744	0.03997	0.0163377	-0.072228	-0.0714206	0.00981331	-0.0176947	-0.143888	-0.0287133	0.0823745	-0.0470833	-0.0845007	0.0773648	0.108551	0.0587842	-0.0858604	-0.0771701	-0.0147079	0.0896405	0.0217629	0.0609845	-0.0228289	-0.0859691	-0.0322495	-0.0673726	0.0924585	-0.0642835	0.0527964	-0.0777368	-0.0102652	0.130989	-0.0281855
	G6 N-Acetyly-L-Glutamic Acid	0.0919494	-0.16062	0.142902	0.0207691	-0.0545064	0.0256082	-0.0515742	-0.0199047	0.127465	0.0624922	-0.157083	-0.0833755	-0.0112764	-0.165734	-0.0487645	-0.00322781	0.0597743	0.00912185	-0.0431303	0.0292806	0.137258	-0.0933029	-0.0434468	0.109192	0.00654247	-0.127989	-0.0948599	0.0619674	-0.0233381	-0.110451	-0.0427254	0.122976	-0.047277	-0.156351	-0.145877	0.00210963	-0.0779585	-0.0373303	0.0781813	-0.189488	0.0707317	0.0793399	-0.217611	-0.0968496	-0.00301895	0.0389426	-0.134988	-0.0561319
	G7 Alaninamide	0.104179	-0.160581	-0.0125901	0.0242345	-0.0327546	-0.112752	0.0402884	-0.104145	-0.0356378	-0.0958523	0.00298512	-0.0985189	0.0513636	-0.150231	-0.086485	0.0240008	0.00760656	0.0171942	0.0404587	0.13821	-0.00124662	-0.00887103	0.0822985	-0.141878	0.0733204	0.0148275	0.100292	-0.133835	0.100277	0.0765849	-0.173081	-0.115294	-0.0413398	-0.0278063	-0.150682	0.115838	0.0324008	-0.207961	0.144333	-0.0961232	0.0221005	-0.0229804	0.103845	-0.0138714	0.0694886	0.184723	0.261792	0.0350902
	G8 L-Alanine	0.112028	0.0691437	0.0981637	-0.0785164	0.156614	0.0339214	-0.0264086	0.0759068	-0.0499921	-0.0526523	0.0335158	0.00838431	0.08933	-0.0495953	-0.0298415	-0.00742923	-0.0820534	-0.10303	0.123281	-0.00135634	0.0675549	-0.00626126	-0.0811247	0.0820043	-0.0929111	-0.0758732	-0.0949875	-0.071607	0.18353	-0.128912	0.0135781	0.0878018	0.0587692	-0.0494545	-0.0315085	-0.0538765	0.191664	-0.156037	0.100194	-0.192853	0.110793	-0.0460237	0.0264429	-0.00682101	0.0941482	-0.0397607	-0.0964182	0.114831
	G9 L-Alanyl-Glycine	0.116128	-0.024936	0.0565521	-0.0594566	0.180993	0.0398133	-0.03682	0.121595	-0.0719097	0.0367553	0.0560785	-0.00559134	0.154874	-0.0431963	-0.0647947	0.126571	-0.0812416	0.0238019	0.0513386	0.0146147	0.101513	0.101686	-0.104245	0.0676192	-0.0497271	-0.0727994	-0.0798863	-0.00911318	0.128294	0.0439381	0.000734773	0.102898	-0.0869496	-0.0340527	0.0456737	-0.175037	0.0931897	0.0970874	0.000950446	-0.0822823	-0.00591744	0.00644811	-0.146364	0.00297242	-0.0656269	0.0282085	0.110035	-0.00684432
	G10 L-Asparagine	0.115307	-0.0142504	0.110223	-0.076728	0.105657	-0.00205775	-0.0997631	0.0591846	-0.0775206	0.0274773	0.0588547	0.112382	0.0791265	-0.0350635	-0.0733919	0.089375	-0.110375	-0.0597203	0.0677227	-0.0627357	0.0480356	0.085858	-0.0182104	0.0990489	-0.0823751	-0.164616	0.0285577	-0.0978815	0.128983	-0.0134795	0.00558694	0.124129	0.0115233	0.0742884	0.0769927	-0.132129	0.092065	0.0565287	-0.0576604	-0.0565339	0.0391474	-0.109086	0.0788852	0.00753557	-0.0470185	0.015803	-0.104139	-0.0180837
	G11 L-Aspartic Acid	0.107215	-0.00186312	0.143223	0.0149382	0.0806474	-0.00138877	0.0835343	-0.00984061	-0.201528	-0.111657	0.019068	0.117261	0.0600769	0.0901392	-0.0854059	0.0633375	-0.0693817	0.0888807	-0.0347344	-0.157965	0.0440315	0.0995621	0.0393871	-0.0458525	0.053339	-0.090125	0.156937	0.0104329	0.0211275	-0.0705533	-0.110663	0.145312	-0.127218	0.134061	-0.00153903	-0.0546057	-0.204181	-0.106655	-0.0537477	-0.0245491	0.147619	0.024184	0.0940905	0.0735047	0.0625849	0.138548	0.203837	0.0827638
	G12 L-Glutamic Acid	0.101765	0.0692364	-0.0854566	0.205288	0.0259347	-0.0235212	-0.0398541	-0.0842294	0.0124393	-0.178924	-0.105301	-0.112264	-0.135951	-0.0142727	-0.173144	0.115524	-0.207553	-0.0718319	0.0870116	0.013715	-0.0466428	-0.0349599	-0.157785	-0.130504	0.173802	0.00516852	-0.112062	-0.0206702	0.0508182	-0.0940367	-0.00292423	0.210161	0.117185	-0.029602	-0.0286936	0.188697	-0.0305482	0.0652572	0.110755	0.0451392	-0.178886	-0.168307	-0.00613238	-0.0667649	-0.206244	-0.20507	0.049227	-0.191624
	H1 Glycyl-L-Glutamic Acid	0.097588	-0.0748703	-0.166953	-0.0715367	-0.016062	-0.0463989	0.133565	-0.0669282	0.126455	0.0699091	-0.0258708	0.0631919	0.00296857	0.0851537	0.0100847	0.173649	0.0781138	-0.214197	0.011944	-0.0672916	-0.11615	0.190769	-0.106968	0.14051	-0.00803527	0.222191	0.108433	-0.00868761	0.103269	-0.0107	-0.222216	-0.0220656	0.0920646	-0.0604209	-0.00373243	0.0312255	-0.256056	0.0662624	-0.0327023	-0.123418	-0.148048	-0.11473	-0.0311193	-0.100267	0.0267999	-0.0589272	-0.142158	-0.15665
	H2 L-Ornithine	0.105036	-0.00718487	-0.117457	0.0585344	0.134324	0.0107683	0.145487	0.115747	0.0323804	0.017305	-0.127333	0.124432	-0.11232	-0.0130882	-0.293564	-0.150899	0.0965786	0.026791	0.044493	0.0543827	0.180453	-0.130165	0.054353	-0.0182744	-0.0654956	-0.0389896	-0.010343	-0.0222319	-0.197861	0.164993	0.106205	-0.0337429	0.0980508	0.0356107	0.0973266	0.13237	-0.117663	-0.0558127	-0.204392	0.133459	-0.0156272	-0.0801598	0.0310482	-0.0307561	-0.129729	-0.0127761	0.0116146	-0.00480038
	H3 L-Phenylalanine	0.064519	-0.160765	-0.0940402	0.0449472	0.0298488	-0.11383	0.0104372	-0.172538	0.140352	-0.0950768	-0.146137	-0.222622	0.49882	0.196931	-0.0139599	-0.273647	-0.0651714	-0.279536	-0.257822	-0.111268	0.125319	-0.015357	0.242063	-0.213275	-0.219342	-0.0612887	-0.00527501	0.0159296	0.017568	-0.0272084	-0.0957177	0.106764	-0.0914421	0.017723	-0.00846327	-0.0479737	0.0788205	0.109535	-0.105785	0.00875502	-0.106427	-0.0170015	0.0804169	-0.00536751	-0.00250187	-0.101965	-0.0422172	-0.0579096
	H4 L-Proline	0.105729	0.0584283	-0.0196069	0.00661141	0.268159	-0.128887	-0.00999469	0.0447162	0.166218	-0.0271807	-0.0548411	-0.0726519	-0.0826226	0.0323609	-0.0359255	0.053572	0.131087	-0.123237	0.0655485	-0.0527594	0.122507	-0.232233	-0.102601	0.0545229	-0.00283943	-0.0266444	0.0377566	0.159612	-0.0951248	0.0482189	-0.183796	-0.121021	0.0366541	-0.0849116	0.166688	0.00761218	0.0327007	0.0111676	0.0628613	-0.0480962	0.0115877	0.0574571	-0.00955707	0.056594	0.131297	0.17462	0.0202059	-0.0218993
	H5 L-Pyroglutamic Acid	0.102287	-0.0884195	-0.13539	0.0839032	0.0838627	-0.130352	0.202477	0.015695	-0.0419347	-0.0250236	-0.0833254	0.0502464	-0.176784	0.0764263	-0.0862096	-0.0288182	0.0358695	-0.0930568	-0.0305233	-0.0313475	0.0522537	0.0344737	-0.0248818	0.052766	-0.0665159	0.106716	-0.0336173	-0.0731291	0.0555667	0.140306	-0.0180632	0.00353445	0.0352083	-0.108031	-0.030488	-0.171292	-0.063945	0.025659	-0.0823144	-0.0142453	-0.0404205	-0.01617	-0.0892425	0.045222	0.127356	-0.00973282	0.0910253	0.135235
	H6 L-Serine	0.104139	0.0190484	-0.0435084	0.171987	0.0687605	0.14723	0.15097	0.0817321	-0.140208	-0.177611	-0.0564551	0.0983409	0.132036	-0.147815	-0.157049	-0.0827753	-0.100742	-0.0639359	0.091237	0.0113886	-0.0115514	0.202593	-0.00520798	0.24213	0.0747519	0.00277104	-0.163655	0.0246279	0.0179415	-0.0245776	0.0169434	-0.115649	0.0501213	0.0685959	0.0862844	0.0290998	0.278533	0.0582432	-0.103606	-0.0303127	-0.056724	0.079418	0.0460445	-0.0318847	0.231845	-0.0330967	-0.113658	-0.148311
	H7 L-Threonine	0.107477	0.0365033	-0.0967644	0.113691	0.173053	0.0105255	-0.073726	0.172247	0.115784	0.0462411	-0.0948352	0.0507381	0.0564718	-0.0172933	-0.174029	0.0828708	-0.0123866	0.00989679	-0.109216	0.18055	0.0397947	0.00892912	-0.0362504	-0.0840886	0.0761075	0.0985732	-0.119484	0.0684593	-0.134329	0.0200164	-0.0356954	-0.0762601	-0.013101	0.133001	0.0436296	0.117361	0.0890101	-0.0488022	-0.0814664	-0.0409733	0.0609845	-0.0147992	0.193355	0.0385764	0.0636163	0.0137111	0.123237	0.1639
	H8 2-Amino Ethanol	0.106351	-0.113171	-0.123887	0.0312818	0.0768467	0.0578962	0.106164	-0.0591284	-0.0319506	0.0972058	0.037267	0.037506	-0.119507	0.163306	0.0223553	-0.148824	-0.0500873	-0.0166646	-0.0464748	-0.0743871	0.0315619	-0.0181493	0.0389383	0.0605391	0.0342966	-0.038359	-0.209631	0.0160012	0.0780282	-0.0241394	0.101054	0.084046	0.00359482	-0.0219699	-0.015112	0.0131486	-0.030173	-0.0326161	0.107951	-0.0231138	0.203851	0.027884	-0.0249817	0.0849903	-0.0461187	-0.0342178	0.0407597	-0.0988647
	H9 Putrescine	0.104637	-0.0844047	-0.120215	0.0870661	0.126193	0.0198332	0.196569	0.0242784	-0.0747077	0.0383162	-0.0455073	0.0935702	-0.0649937	0.0510761	-0.0726592	-0.223625	-0.0416291	0.0639799	-0.0631731	-0.0422891	0.0309645	-0.0616928	-0.00275192	0.0738262	0.10692	0.0337988	-0.134827	-0.0623315	0.136616	0.00043597	0.0695209	0.013203	0.0472599	-0.0265161	-0.074119	0.0492669	-0.128106	0.0522483	0.00466397	0.0336591	0.0075898	0.0505008	-0.0642325	0.0869808	0.090457	-0.0934924	0.140541	0.135433
	H10 Adenosine	0.0556803	-0.157993	-0.00717814	0.10966	0.15859	-0.0769506	0.0738566	-0.220178	-0.112511	-0.273874	-0.150285	0.40528	0.101232	-0.135875	0.403652	0.193086	0.186752	0.164136	0.0895848	0.083508	-0.170706	-0.257931	0.0316627	-0.158692	-0.207214	-0.0297364	-0.198651	0.092513	0.00871069	0.0423579	0.0525686	0.102128	0.0224636	-0.0318786	0.120666	0.00852869	-0.02385	0.0678264	-0.0542248	-0.0884052	0.0113257	-0.0480118	0.0822045	-0.0281154	-0.0442417	-0.0457197	-0.032613	0.0230981
	H11 Uridine	0.0942715	-0.0494873	0.0617414	0.118276	0.218976	0.0864098	0.100566	-0.133752	0.160739	-0.056674	0.0213964	0.217454	0.0413802	0.0231673	0.177494	-0.0281499	-0.0752857	-0.0975195	-0.195826	0.0912442	-0.0258615	-0.256565	0.0631493	0.200397	0.348073	-0.038363	0.334457	-0.152531	0.057559	-0.02394	0.0261056	-0.203298	0.00415344	0.176959	-0.166373	-0.0647928	0.168921	0.0357526	0.115769	0.126204	-0.114215	-0.018678	-0.166995	0.0719123	0.016973	0.0268824	-0.135028	0.00718468
	H12 Adenosine-5'-Monophosphate	0.0972793	-0.0488376	-0.164261	0.0430575	-0.0442611	0.133167	0.113577	0.103084	0.092408	-0.0262305	0.083294	0.0189425	0.048124	0.104621	0.198989	0.0917898	-0.0868426	-0.00724203	-0.244289	-0.119458	-0.0103836	0.0450133	-0.120862	0.235024	-0.14314	0.120383	-0.0114264	0.312267	0.0802026	0.0486757	-0.00867767	-0.00386899	-0.0637195	0.00187585	-0.0359817	0.144032	-0.0173858	-0.00760698	0.202003	-0.0161277	0.175275	-0.0679046	0.0835561	0.00869992	0.0590248	0.0113348	0.184313	-0.190657
	Factor loadings:
		F1	F2	F3	F4	F5	F6	F7	F8	F9	F10	F11	F12	F13	F14	F15	F16	F17	F18	F19	F20	F21	F22	F23	F24	F25	F26	F27	F28	F29	F30	F31	F32	F33	F34	F35	F36	F37	F38	F39	F40	F41	F42	F43	F44	F45	F46	F47	F48
	A1 Water	0.0973459	0.44827	0.37981	0.345623	-0.149686	-0.176553	0.389169	0.110334	0.0286776	0.236828	0.214746	0.00421405	0.00442285	-0.125648	-0.0322677	0.0698983	0.180961	-0.123825	-0.023327	0.0369544	0.0216129	-0.023944	0.151077	-0.0480216	0.112935	0.0156776	-0.0100998	0.164249	0.179587	0.0524878	-0.000149026	0.0895278	-0.0728416	-0.0138621	0.03733	-0.0273969	0.0535794	-0.0209152	-0.0536541	0.0314645	0.011655	-0.0311492	-0.00388025	-0.0213241	-0.0615827	-0.009185	-0.0203854	0.0177428
	A2 Tween 80	0.766336	-0.0660598	-0.192189	-0.290179	0.0473473	0.0853452	0.135354	-0.162009	0.0358042	0.272931	-0.0319351	0.103231	0.0739823	-0.0450744	-0.0259351	-0.0158853	0.0607643	0.075999	0.0319668	-0.0867484	-0.0206235	0.0625681	0.0191703	0.0132401	-0.0740195	-0.0667542	0.0363705	0.00857195	-0.10515	0.0506726	0.0171897	0.0179428	-0.0559706	-0.0341805	-0.0396674	-0.016814	0.00615844	0.0626441	0.0366181	0.0779802	0.0954459	0.0663502	-0.041188	0.0324059	0.00486602	-0.00888148	0.0018824	0.0186258
	A3 N-Acetyl-D-Galactosamine	0.566748	-0.0517747	-0.088764	0.542522	-0.0556365	-0.137668	-0.0883065	-0.214736	0.139253	0.0588184	0.110868	0.0345732	0.176505	-0.12054	0.174473	-0.084166	-0.0480557	-0.0331676	0.0964085	0.00173839	0.132634	0.177991	-0.160913	-0.0338513	0.103727	0.00355219	-0.00251764	-0.0983417	-0.0345603	0.150649	0.0747416	0.0646423	0.0322893	-0.0192058	0.0245018	-0.0121434	-0.0764913	-0.082324	0.0399573	0.0270526	0.0206959	-0.00943744	-0.0207246	-0.0132978	-0.00873354	0.0600309	0.00159724	0.00644094
	A4 N-Acetyl-D-Glucosamine	0.74257	0.398471	0.182337	-0.173969	0.198602	0.114083	0.0417915	-0.177585	0.000118779	0.0217366	-0.0442352	-0.058804	0.00414002	-0.0638837	-0.0020455	-0.0448311	0.0370009	0.00941537	0.0861525	0.0371895	0.0079592	0.0275994	0.00540206	0.00636264	-0.0512892	-0.00945835	-0.0169307	-0.0146329	0.0302052	0.0342652	-0.0488071	-0.0415513	0.000678442	0.0134394	-0.0302278	0.0123026	-0.0632341	-0.00958414	0.0370702	0.0795081	-0.0721126	0.0744235	0.0414515	-0.07923	0.0146648	-0.039563	-0.0726776	-0.00129003
	A5 N-Acetyl-D-Mannosamine	0.409523	0.160886	0.414299	0.51438	-0.160283	-0.0631728	0.0611183	-0.103502	-0.0406596	0.205688	0.15163	0.020189	0.0782719	0.15338	0.0289437	0.0557128	-0.0908101	0.133469	0.219987	0.00579291	0.212598	-0.128065	0.0085846	0.0405034	-0.115508	0.177165	0.0334277	-4.93849e-05	-0.0614463	-0.0860557	-0.0402152	-0.013917	-0.0399806	0.0357364	-0.0806503	0.000191542	0.0258791	0.0512298	-0.0329866	-0.00631823	-0.0356468	0.00330208	0.0150447	-0.031796	0.0497644	-0.0485285	0.0160026	-0.0216153
	A6 Adonitol	0.767045	0.181919	-0.305692	0.0556088	-0.215965	0.210156	-0.09721	-0.101339	0.038875	0.0914455	-0.0135526	0.0914929	-0.0210226	-0.0538055	-0.0680563	-0.061553	0.096561	0.0097857	0.0497227	-0.100767	-0.0484669	-0.0638616	-0.00964589	0.000113772	-0.0089565	-0.034865	-0.0419856	-0.0177734	-0.0190973	-0.0078141	-0.0599515	-0.0198664	-0.0505666	-0.0542232	0.0215276	-0.0939911	0.0580025	-0.0486389	0.0285698	0.0603241	-0.043717	-0.0500077	-0.0340939	0.0195975	0.0259984	-0.0422155	0.033433	-0.0667276
	A7 Amygdalin	0.763498	0.365184	0.111549	0.0363983	0.260778	0.0180833	0.00595946	-0.0649869	-0.12184	0.0880285	-0.0906168	-0.0614112	-0.0489338	-0.0516965	0.0573883	-0.100924	-0.00445776	0.0134361	-0.0252696	0.0450483	-0.0580977	0.0684809	0.0181926	-0.0838	-0.06959	0.0535973	0.00338476	0.0403773	0.119245	-0.107525	-0.0293115	-0.0486859	0.0502843	-0.00615373	-0.0183006	-0.0562467	-0.0458127	0.000279093	0.0255775	0.0199505	0.0206424	-0.00849215	-0.0194177	-0.0740733	-0.0246541	0.00961193	0.0654953	-0.0349839
	A8 D-Arabinose	0.774937	-0.243298	-0.338461	0.15525	-0.0987407	0.107149	-0.0566801	-0.137085	-0.0439509	0.0600055	0.0950339	0.00411173	0.0127696	0.0594016	-0.0578191	-0.00310399	-0.0592381	0.0133854	0.062019	-0.079568	-0.0603271	0.0155852	0.0488037	0.00705474	0.0460325	0.0517662	-0.063817	0.0431835	0.00482048	-0.042281	0.0715639	-0.0680327	-0.0127795	-0.0432195	0.00615666	0.00481444	-0.0169528	0.0222023	-0.0280101	-0.0967999	0.0122574	0.0553428	0.0710969	0.0627498	-0.0160702	0.0626852	-0.0676365	0.0178841
	A9 L-Arabinose	0.765255	0.349333	-0.0811704	0.17618	0.125153	0.169279	-0.169375	0.0253065	0.113614	-0.058797	0.0581559	-0.0942806	-0.0242115	0.0211293	-0.0178579	-0.0810182	0.00147699	0.0605151	-0.00506151	-0.0483394	-0.0237615	-0.127824	-0.0462566	0.0365137	-0.114624	0.0465931	0.0445997	0.0146149	0.125969	-0.0248196	0.0357146	-0.00368744	0.028724	-0.00696958	0.012073	0.00636787	-0.0377057	-0.0417861	0.034131	0.00595485	-0.0321289	-0.0233106	-0.00192542	-0.0103508	-0.0555816	0.0303967	-0.0352366	0.129464
	A10 D-Arabitol	0.79301	0.318156	-0.145634	0.197158	0.0269781	-0.0181497	-0.229129	-0.0350965	0.0549034	0.0592873	-0.0331754	-0.00628648	-0.011291	-0.0217775	-0.0410398	-0.0663849	0.0201747	0.0418215	0.0349947	-0.0554222	-0.047099	-0.0402781	-0.00726333	-0.0162832	-0.0806883	0.000957737	0.110734	0.0608624	0.065322	0.00199373	0.0238337	-0.0129044	0.0576723	-0.0655815	0.0518557	-0.0507041	0.00285219	-0.0140866	0.0114706	-0.0124974	-0.0371771	-0.0807543	0.0104381	0.08165	-0.00133628	0.0213655	-0.0603064	0.0238669
	A11 Arbutin	0.72354	0.00516452	-0.308497	-0.27985	-0.099251	-0.0651527	0.131797	-0.248853	0.136408	0.0845404	-0.0533541	0.0257756	0.0724213	-0.0300156	-0.124865	0.0763811	0.0703785	-0.0543859	0.129252	-0.0780092	-0.0792426	-0.0139182	-0.0825518	-0.0615554	0.0402703	-0.0399392	-0.10223	-0.0169496	0.028474	-0.005969	0.0294937	-0.0389962	-0.00557003	0.0298	-0.109151	-0.0155801	0.0374225	0.00885468	-0.0475736	0.0852359	0.0119551	-0.0331738	0.059469	-0.0524951	0.0194265	0.0348972	-0.0190706	0.0448592
	A12 D-Cellobiose	0.705446	0.474314	0.0146006	-0.0481692	-0.158904	-0.0583271	0.0978789	-0.106484	-0.126005	0.0277377	-0.105683	0.0349851	0.0664552	-0.0925248	0.0568729	0.0586949	-0.0996979	0.0214197	-0.0770014	-0.013508	0.0139569	0.129146	-0.0784702	-0.0130626	-0.0466679	-0.00241066	0.0655452	0.113811	0.0204721	0.0605262	-0.104228	-0.147498	0.0305176	-0.0152249	0.0525129	0.0290586	-0.00524744	0.013128	-0.0268381	-0.0358578	-0.0647218	0.0351272	-0.0470185	0.0247695	-0.0131805	-0.0298895	-0.00363922	0.131205
	B1 a- Cyclodextrin	0.313815	0.38978	0.329858	0.361372	-0.00738185	-0.0593224	0.36453	0.00897972	-0.209585	0.285913	0.0778369	-0.179067	0.054662	-0.119174	0.00232129	0.0959499	-0.00645039	-0.0983758	-0.170612	-0.0620987	-0.14129	-0.125212	-0.130737	-0.032567	-0.125114	-0.0923286	-0.00233357	-0.161868	-0.0939362	-0.0496047	0.0572736	-0.0242128	0.0620996	0.0251319	0.0297757	0.0636598	-0.0295385	-0.00552927	0.0186608	-0.0256335	0.0087097	0.0254849	0.0340837	0.0494843	0.0233455	0.00459471	-0.0166712	-0.0368867
	B2 b-Cyclodextrin	0.718997	-0.205827	-0.0430452	0.258117	-0.0232438	0.0666373	-0.109135	-0.0890184	-0.00902367	-0.26868	0.185176	0.00274156	-0.0621919	-0.0172883	-0.117567	0.15049	0.213992	-0.00216146	-0.0529064	-0.080118	0.114761	0.134613	-0.00779422	-0.112567	-0.0657796	-0.097734	0.0463944	0.0335024	0.0143851	-0.0889389	0.0831852	-0.07679	-0.04299	0.0295926	-0.0289465	0.138225	0.0261591	0.0509522	0.0136736	-0.00315931	-0.0227115	0.014679	-0.114722	-0.00820011	0.0436703	0.00335254	-0.00984443	-0.0109521
	B3 Dextrin	0.772196	0.171476	0.153444	-0.0317784	-0.195106	-0.298825	-0.0270069	-0.045874	-0.159037	-0.0502628	-0.00567644	0.103167	0.0715194	0.0898837	-0.10279	-0.10554	0.055283	-0.00321315	-0.05863	0.0697758	-0.0401052	-0.00420275	-0.133376	0.0293103	0.0605867	0.0401757	0.0342944	0.0362315	-0.0622911	-0.0295692	0.0293187	-0.0474135	-0.0591902	-0.0103042	-0.024884	-0.0626246	0.035675	0.0650997	0.0585403	-0.0502281	0.013618	0.0352637	0.00542787	-0.0397643	-0.116208	-0.096356	0.0278718	0.0462063
	B4 i-Erythritol	0.804688	0.10118	-0.33762	0.0574076	-0.124605	-0.106226	-0.0770481	0.277282	-0.0464606	0.0353301	-0.0798312	0.0330743	0.0621828	-0.00188384	0.0613286	0.0667516	-0.0110161	0.0352342	0.00038488	-0.0285053	0.00245556	0.00736386	0.0702202	0.00803299	-0.0177524	-0.0442551	0.00572153	-0.0268166	0.0198805	0.0234747	0.0365644	-0.0331814	-0.0216942	0.0335595	-0.089422	-0.0309084	-0.0280026	-0.00366179	-0.0130494	0.0264644	-0.00243618	0.0160565	-0.027722	-0.0056244	-0.0094434	-0.00224245	-0.0502592	0.0167407
	B5 D-Fructose	0.76428	0.391235	0.0643579	-0.200477	-0.183042	0.00859507	0.105015	-0.0989727	-0.150287	-0.0234746	-0.100912	-0.00258741	-0.0192173	-0.00148199	0.0739518	-0.015853	-0.0348853	0.0288479	-0.032795	0.0388507	0.0798898	0.00235246	0.0257488	-0.0818251	0.0833292	0.0145034	0.0304838	0.00881684	-0.0315448	-0.00653845	0.0147849	-0.0631345	0.0378896	0.00628693	0.0441543	0.0262797	0.0449173	0.000257038	-0.0594087	-0.0579598	0.0359044	0.00300068	-0.0342743	-0.0260797	0.0144736	-0.0163602	-0.0172098	-0.0561577
	B6 L-Fucose	0.560881	-0.338492	0.4476	0.0913236	-0.182343	0.0510839	0.206595	0.0660109	-0.0159993	-0.0563477	-0.189042	-0.149704	0.0702838	0.0839017	-0.0948501	-0.00628249	0.165296	0.0938827	0.0908861	-0.0313748	-0.0308622	0.0170938	0.0184444	-0.0233488	0.0096371	0.0264745	-0.0183681	0.0673026	-0.0396198	0.0714764	-0.0214894	0.0222666	0.145034	0.239806	-0.0152643	-0.0892011	0.0110866	0.00378862	0.164885	-0.0684536	-0.0171438	-0.000607136	-0.0541434	0.0469525	-0.0478015	0.036262	-0.0121258	-0.00487044
	B7 D-Galactose	0.790328	0.328128	0.0464958	-0.159023	0.0581449	-0.249747	-0.017215	0.0165934	0.0175909	-0.0673362	-0.0301949	-0.132198	0.0376817	-0.0361102	0.0743136	-0.0466247	0.0406042	0.0822622	0.0379061	-0.115833	-0.00300218	0.00918734	-0.00677487	-0.0253267	0.0861827	0.0604753	-0.00660765	0.0325765	0.00962573	-0.0640685	0.060079	-0.029761	-0.0660394	0.0300669	0.0342616	0.0172893	-0.0626398	-0.00753243	-0.00508625	0.0687166	0.0456367	-0.0742795	0.0036901	0.102511	0.017119	-0.0123688	-0.0321037	-0.0278246
	B8 D-Galacturonic Acid	0.791799	0.269676	0.127522	-0.279459	0.12259	-0.0740702	0.0659014	0.0457948	-0.100727	-0.0275164	-0.0896657	-0.0713985	0.0354005	0.0103622	0.0541972	-0.0099401	0.030367	0.00146068	0.0788443	0.0618634	-0.012497	0.0188883	-0.0142541	0.0337336	-0.029404	0.00845605	0.0419563	-0.0810903	0.0671879	0.00325456	0.0895704	-0.0188238	-0.124368	0.00937955	-0.0218022	0.0192939	0.00616996	-0.0263646	-0.0314956	-0.0547382	-0.0513236	-0.117485	-0.0458269	0.0967261	0.0242643	-0.037934	0.0622229	-0.0521558
	B9 Gentibiose	0.80708	0.161413	0.258345	-0.193779	0.18977	0.0346315	0.054876	0.0133629	-0.128538	-0.0638715	0.0197386	-0.0719406	0.0104736	0.0593823	0.00518103	-0.000129367	0.0406898	-0.0485396	0.0463174	-0.0486013	0.0100321	0.0351812	0.0181343	0.0348588	-0.0230128	0.0739912	0.0228453	0.0101775	-0.00462619	0.10486	0.151116	-0.0318152	-0.0410979	-0.0207936	-0.0256312	0.0527338	-0.029396	0.00116009	0.0520848	-0.00452722	0.0256831	-0.0503381	0.036988	-0.0606981	-0.0645781	0.0243081	-0.0443154	-0.0569456
	B10 D-Gluconic Acid	0.78551	0.335752	0.183562	0.0874922	0.19493	-0.0503011	-0.0257574	-0.000427238	-0.101451	-0.116385	0.00944296	-0.16881	-0.0281347	0.0106798	0.108789	-0.0862852	0.00668099	-0.00508562	-0.00116278	0.00466585	-0.0549434	0.0139995	0.0405173	0.0090496	0.0228781	0.000185972	-0.0175098	0.0486438	-0.0235228	0.00275568	0.0551177	0.0074097	-0.00186018	0.00306546	0.0266301	-0.0307713	0.0311522	-0.0164347	-0.0252233	0.0896186	-0.0241561	0.129793	-0.0165394	-0.0690697	0.0546202	0.0322298	0.0559439	-0.0453145
	B11 D-Glucosamine	0.814358	-0.303621	-0.124235	0.0619836	-0.0232673	0.053473	-0.0688366	-0.175762	-0.111719	0.0539931	0.0717214	-0.0190195	0.0488771	0.0316269	-0.151928	0.0167885	0.0179886	0.0476522	0.0441747	0.0391967	-0.0473129	-0.0292862	0.0848274	0.0126272	0.0425478	0.00706821	-0.00878436	-0.0405694	0.0479535	-0.0722298	-0.011437	-0.0488867	-0.0761344	-0.0605254	0.0572477	-0.00724963	-0.0858052	0.000476329	0.00878214	-0.0599983	-0.0673362	0.0630015	-0.0137019	0.0584418	-0.009186	0.082314	0.00654302	-0.0115136
	B12 a-D-Glucose	0.499157	0.517493	-0.000368676	-0.133088	-0.118394	-0.167061	0.344161	0.0472358	0.277858	-0.0682345	0.154086	0.0618488	-0.0581331	-0.0117681	-0.0248976	-0.0445844	-0.140066	0.225849	-0.0401816	0.061746	0.0557375	0.0399424	0.0642647	-0.0285747	-0.0629245	-0.159684	-0.0447119	0.00487856	0.0193101	0.0132113	-0.0214296	-0.0159229	0.081683	-0.0378814	-0.00467193	-0.0613622	-0.0218452	0.0815053	0.0548165	-0.0226498	-0.0687885	-0.0409932	0.0334319	-0.0313462	0.035048	0.0777599	0.00611153	-0.0722236
	C1 Glucose-1-Phophate	0.76262	0.245208	-0.171144	0.340613	0.0954728	-0.00399998	-0.078853	-0.00123243	-0.0565511	0.0752841	-0.12513	0.0307175	-0.0527323	-0.0332085	-0.0301775	-0.0293965	-0.0415393	0.073724	-0.0465925	0.073089	-0.0251886	0.118915	0.0213108	-0.0628835	-0.0150499	-0.000243396	0.0583042	0.0746928	-0.072749	0.00939049	-0.00607545	0.0924584	-0.0290444	-0.130474	-0.00635225	0.00868424	0.108595	0.0150593	0.113444	0.0205899	0.00796611	-0.0109545	0.00663	0.0601802	-0.00335055	-0.0341255	-0.0507926	0.0270998
	C2 Glucuronamide	0.554971	-0.229234	0.461288	0.263563	-0.141093	0.110585	-0.00931263	0.0242345	0.00433036	0.0109746	-0.113416	-0.144575	0.0185274	0.271224	0.091398	0.00787372	0.225059	0.113425	0.0328766	0.0536645	0.0139257	0.0849834	-0.0272565	0.12867	0.00928209	-0.136512	0.00909583	-0.102922	0.0997872	0.0270229	-0.0883653	-0.046775	0.0834416	-0.106865	0.0339989	0.0845154	0.0558981	0.0223059	-0.0614648	0.0870245	0.0741535	-0.0222442	0.0772896	0.010079	-0.0124351	-0.0475891	0.0148483	0.0229015
	C3 D-Glucuronic Acid	0.798456	-0.218959	-0.294786	-0.103924	-0.22583	-0.086131	-0.0291592	-0.0245105	-0.00464009	0.0370667	0.060108	0.0310741	-0.0424797	0.0560987	0.0891321	0.0171652	0.017974	-0.115944	0.0946366	0.0305517	-0.0145928	0.00610656	0.0633009	0.0478313	0.0328885	-0.0141905	0.0586671	0.0444036	-0.0403753	-0.0642636	0.0355945	0.0389236	0.0585903	0.0246174	0.0785038	0.0628416	0.0302826	-0.00974963	0.033013	0.00190324	-0.0204113	0.0579715	0.0273612	-0.0198062	0.00653699	0.0159889	-0.0265694	0.0247806
	C4 Glycerol	0.805983	0.197091	-0.261758	0.129265	-0.0837794	-0.174532	-0.172583	0.169306	-0.0238873	0.0238267	-0.104874	0.0277182	-0.00062393	-0.0120619	0.0576578	0.0451023	0.00434371	0.0662519	-0.0292975	-0.0321628	0.013625	0.00206273	0.0688534	-0.0303964	-0.00116221	-0.00658267	0.0407472	-0.0597157	-0.0135634	-0.0264389	0.00045575	0.0329791	-0.0284887	0.0066113	-0.0114839	-0.00974622	-0.0245893	0.0226413	0.0461238	0.0900728	0.0299348	0.024103	-0.041712	0.046251	-0.00777878	-0.0073144	-0.0126957	-0.048297
	C5 Glycogen	0.765669	0.362442	0.153457	0.00226348	-0.185285	-0.0275227	-0.159156	-0.00498987	-0.0498949	-0.0170333	0.0189915	0.117829	-0.0820502	0.0367596	0.00694065	-0.107784	0.0438695	-0.139145	-0.0290455	0.0704832	-0.0100846	-0.0385477	-0.079012	0.0205274	-0.0500252	0.0168649	-0.0276361	-0.00484415	-0.0394349	0.0551721	-0.0984164	0.0925396	-0.0109154	0.0378588	-0.105689	0.0679513	0.0183098	0.078536	-0.00799618	-0.0381725	0.0670307	-0.0851284	-0.0108287	0.00813251	0.0478072	0.0789171	0.00175788	0.0148257
	C6 m-Inositol	0.807351	0.0268193	-0.30624	0.107288	-0.0210172	-0.155676	-0.152229	0.290321	0.0194306	-0.0100125	-0.0367854	-0.0189744	0.0305596	0.0150989	0.0574948	0.1053	0.0253157	0.00592968	-0.0267738	-0.0420064	-0.0325872	0.0035744	0.0290877	-0.0204161	0.0220236	0.0251694	-0.00336465	-0.0211453	0.0385444	-0.0177417	0.00518095	-0.0524884	0.0228694	0.0326698	-0.076055	-0.0055037	-0.0626779	0.0192624	0.00336871	0.020421	0.0343159	-0.000136872	0.0471946	-0.0560328	0.0330843	0.0189958	-0.0437974	0.00731699
	C7 2-Keto-D-Gluconic Acid	0.666823	0.348149	0.364046	-0.0584151	-0.0608567	-0.21743	0.0863491	0.120263	0.0599309	-0.102189	0.144045	0.0601863	0.0653933	0.0519836	0.0262215	-0.126445	0.0162392	-0.0123103	0.0497852	0.083568	-0.164301	0.0334969	-0.00661096	0.0138077	-0.00976533	-0.0287206	-0.118789	0.00102739	-0.0739844	-0.0957982	-0.0541043	-0.0170959	-0.0655936	-0.0487186	-0.104805	0.0747588	0.0168239	0.00328334	0.021385	0.0455445	-0.0431827	-0.0315893	-0.0682325	0.00605769	0.0141674	0.0375111	-0.0154581	0.0520469
	C8 a-D-Lactose	0.820074	-0.323925	-0.14705	-0.0684738	0.0790035	0.0867223	-0.0936131	0.00786949	0.0291946	0.051259	0.1992	-0.116916	0.0325858	0.0146559	0.0302969	-0.014933	-0.0102894	0.0861895	-0.00775957	0.0502242	-0.0766211	-0.00789797	-0.0361356	-0.0153493	0.0330583	0.00958169	-0.0467298	0.00932288	-0.0191728	0.0126298	0.0110155	0.0535277	-0.0285013	0.0628924	0.0260091	0.00899626	0.0127094	0.0962951	-0.0289867	-0.0131397	-0.00121731	-0.019132	-0.024435	0.000929307	-0.0192809	0.00412818	-0.00731337	0.0244348
	C9 Lactulose	0.832969	-0.365418	-0.0852914	-0.0185719	-0.0265178	-0.0776785	-0.0250893	-0.0569848	-0.132995	0.0291222	0.106532	-0.115444	-0.00777958	-0.0138539	-0.0214601	-0.0280638	0.000360825	0.0854672	-0.0111233	0.0441592	-0.063315	-0.0275055	0.0638729	0.00629767	0.0673124	0.0387653	-0.0361144	0.00620263	-0.023035	0.0436144	-0.0181174	-0.00826048	-0.00316798	-0.0471684	0.0462597	0.0326781	0.00628386	-0.00990374	0.0315639	-0.0096472	-0.00356252	-0.0385319	0.0206494	-0.016063	0.0583283	-0.0138534	-0.0115101	-0.000102111
	C10 Maltilol	0.813676	-0.262135	-0.239023	-0.240857	-0.014968	-0.0612367	0.0655627	0.0355631	-0.0255789	0.131287	0.0627063	-0.0148711	0.0504496	0.0425943	0.0758943	-0.0359109	0.0307911	-0.0173121	0.0833917	0.0568878	-0.00835333	0.0309221	-0.0151232	0.0309327	-0.0153837	0.0127384	-0.00565139	0.0476884	-0.0241483	-0.0133117	0.0337413	0.0324617	0.0333668	0.0213917	0.0701031	0.0464678	0.00752132	-0.00905866	-0.0139464	-0.0101623	-0.0480726	-0.000488815	-0.0599397	-0.0122135	0.0428966	0.0486399	0.00517653	0.0271741
	C11 Maltose	0.768642	0.462249	0.0175276	0.0231041	-0.168823	-7.92427e-05	-0.160079	-0.0815266	-0.0206845	-0.0504014	-0.00657779	-0.029189	-0.0610855	0.0317387	0.0322816	-0.0522669	0.0277658	-0.0576016	-0.00324721	-0.00965885	0.00111084	-0.0240442	0.00334576	0.0140139	-0.0170022	-0.0477856	0.00590565	0.0549567	-0.0484016	0.108894	0.0593565	0.0222689	-0.0110326	0.061081	-0.0405514	0.0174141	0.00313852	-0.0344638	-0.0803063	-0.0382298	-0.0225642	-0.0242695	-0.0233026	0.0593917	0.0808256	0.0197682	0.00417728	-0.00171062
	C12 Maltotriose	0.715534	0.52716	-0.089799	-0.00044497	-0.18567	0.133017	-0.0634883	-0.113036	0.0575933	0.00204059	-0.00954961	-0.0362355	-0.0528191	0.00588783	0.000284346	-0.0460872	-0.0723522	0.003129	0.0163884	-0.0198496	-0.0321724	-0.0319092	0.0352606	0.00880334	-0.0208828	-0.102354	0.00244615	0.0251176	0.0410069	0.0845788	0.0260302	0.0251994	-0.00947215	0.0705263	-0.0297973	0.037796	-0.0386999	-0.0346767	-0.0412343	-0.0552059	-0.0170724	0.0249032	0.0231202	-0.0125761	0.00559492	-0.0235633	0.0226266	0.0488064
	D1 D-Mannitol	0.711102	0.388288	-0.0914378	-0.19423	0.145571	0.165714	0.0977136	-0.0922381	0.247581	0.0132983	0.00682061	-0.0269982	0.118197	-0.0973875	0.00847068	-0.0284297	0.00581554	0.0927063	0.0285303	-0.076152	0.0193087	-0.0212052	-0.00891638	-0.0164722	0.0777361	0.0309048	0.061507	0.0236428	-0.0174989	-0.140617	0.020949	-0.000300224	0.0449274	0.0393799	0.0160757	0.0739535	0.00422655	0.0237829	-0.0195437	0.0107876	0.0992266	-0.0477693	0.00108278	-0.0504102	-0.0100758	-0.0252751	0.0820652	0.0499588
	D2 D-Mannose	0.769111	0.276914	0.140427	-0.284348	0.000257712	0.268445	0.108831	-0.0493269	-0.0778277	-0.045089	0.0349543	-0.0511883	0.0544318	0.0130467	0.0596884	0.0327655	0.0607015	-0.00671257	-0.0626515	0.0753398	0.124733	-0.0120131	0.0235374	-0.0336245	0.0444375	0.0424665	-0.00798123	-0.0215925	-0.0249278	0.0245655	0.0433876	-0.025492	0.0370554	-0.109212	-0.030776	-0.0121162	-0.0391011	-0.00531509	0.0442857	-0.0257642	-0.0351593	0.00204383	0.0345657	-0.00279055	-0.0168527	-0.000150177	-0.0110907	-0.0280011
	D3 D-Melezitose	0.799213	0.118952	0.166364	-0.320611	0.00519671	0.223442	0.0455017	-0.014412	-0.0358874	-0.0140124	0.0557131	0.0302658	0.0421869	0.0446611	-0.0082389	0.063697	0.0763744	-0.0869887	-0.0515289	0.0757686	0.109996	-0.0382401	-0.00137608	-0.0790363	0.0251868	0.0592226	0.0144254	-0.0130913	-0.0388475	0.00973633	0.0918206	0.0144263	0.0788003	-0.112957	-0.092346	-0.0423075	0.0184871	0.0451726	0.0296158	-0.0194883	0.00167963	-0.000331928	0.0871129	0.0600306	-0.0164801	0.0133388	0.00985564	0.0492048
	D4 D-Melibiose	0.735193	-0.3985	-0.254718	0.035564	-0.186955	-0.0200898	0.158663	0.0546682	-0.0267261	-0.138916	0.0191575	-0.12731	-0.0169411	-0.00287214	0.0503757	-0.000491395	-0.0967474	0.00632501	-0.00636287	0.0010769	-0.0122816	-0.0398909	0.00921374	0.0166586	-0.0735946	0.0124418	0.0619245	0.0134425	-0.0496346	-0.000571903	0.0261173	-0.0263843	-0.0241939	-0.0419405	0.0367025	-0.0246454	0.0968825	-0.0454652	-0.0362505	0.0428355	0.0369288	-0.0413205	-0.0239315	-0.0529652	-0.0675627	0.153802	0.0162746	0.0376295
	D5 a-Methyl-D-Galactoside	0.70986	-0.373403	0.334746	-0.0368214	-0.162718	-0.122458	-0.0979197	-0.0398249	0.142021	0.016225	-0.0767128	-0.0244642	-0.0411492	-0.203753	-0.0175813	-0.0424568	0.0259555	-0.0117898	-0.0559992	0.0758236	0.010878	0.0398845	-0.000956495	0.0938778	-0.0533664	0.0396915	0.00332865	0.0416073	0.0125395	-0.0642285	0.0691435	-0.000694357	0.0752962	-0.00417178	-0.0627141	0.00875746	-0.00859332	-0.0212454	-0.0575893	0.021321	-0.0338101	0.0615757	0.0483166	0.0691681	0.0111922	0.0108481	0.0118847	-0.0163463
	D6 b-Methyl-D-Galactoside	0.707845	-0.385013	0.427446	0.0573877	-0.0776583	0.0648544	-0.00131223	0.0110133	0.045818	0.0113177	-0.115242	-0.0778888	-0.0342973	-0.079885	0.0408939	0.00511243	-0.00507028	0.0497273	-0.0411774	0.00317161	-0.0109696	-0.0343381	-0.0204713	0.0525825	0.0373696	-0.010729	-0.0489671	0.0825799	-0.0366908	-0.039459	0.00623032	0.010942	-0.0151534	-0.0685819	-0.0569607	-0.0339862	-0.041838	-0.0285418	-0.0812047	-0.00738484	-0.0057769	-0.0283154	-0.0481194	-0.0272088	0.0089931	0.023904	-0.00672518	-0.0483455
	D7 a-Methyl-D-Glucoside	0.847527	-0.113193	-0.0168693	0.0150343	0.137927	0.192368	-0.182097	0.0627656	-0.0208228	0.0783367	0.124987	-0.06437	0.0403462	0.0509065	0.0105913	0.0505432	-0.00322193	0.0212898	-0.0652054	0.0756738	-0.0110641	-0.0168901	-0.0340869	-0.0451849	0.0293477	0.000782947	-0.00764504	0.0209604	-0.032128	0.027136	0.0415521	0.0353558	0.0673559	0.00118328	0.0292565	-0.00687334	-0.016224	0.120998	-0.0968946	0.0397753	-0.0916443	0.00872561	-0.0767392	-0.0217726	-0.0426225	0.014334	0.06968	0.00541211
	D8 b-Methyl-D-Glucoside	0.81394	0.00472413	-0.304596	0.157832	-0.0696043	-0.144465	-0.0954333	0.251676	-0.0970017	-0.0124224	-0.0462801	-0.00494062	0.0255018	0.0179942	0.0386603	0.0664965	-0.0270967	0.00804347	0.0143614	-0.0229087	-0.0112258	-0.00984062	0.012175	-0.0512333	0.0350928	0.0161829	-0.0350445	-0.0391168	0.0286476	0.0335449	0.0192139	-0.0733514	0.0290408	-0.0347043	-0.109263	-0.0867467	-0.0143229	0.00826787	-0.0334497	0.000664743	0.002623	0.0708762	0.0214247	-0.0417462	0.022625	-0.00439746	-0.00209948	0.0133354
	D9 Palatinose	0.811952	0.209855	-0.101668	0.000135699	-0.281953	0.206656	-0.167346	-0.0133345	-0.0609291	-0.0211696	0.0265864	0.0260342	0.00710157	0.0266474	0.0204526	0.0218137	0.0975957	-0.019243	-0.072455	-0.0343692	0.00237414	-0.0632644	0.0144246	0.00620991	0.0220344	0.0219084	-0.0554024	-0.0239576	-0.0122559	0.0554648	-0.00702259	-0.028658	-0.00534728	-0.0153708	0.0296533	-0.104814	0.0272017	-0.0483869	0.0315992	0.0144647	-0.0761601	-0.059291	-0.00467934	-0.00916164	0.0688676	0.0114623	0.0483633	-0.0358452
	D10 D-Psicose	0.718715	-0.159411	0.520205	-0.00510607	-0.0932815	-0.033261	0.033847	-0.00218637	-0.0304022	0.0107445	-0.082647	0.00949513	0.0386677	0.0912419	-0.0315024	-0.0115396	-0.0458717	0.0826984	-0.0611344	-0.123842	-0.0720107	-0.00777542	0.0189352	0.00761399	0.0863123	0.0276543	0.0222054	0.0186795	-0.0713481	-0.0417152	0.00796932	0.0509382	0.041534	-0.0539256	0.0313296	0.0320073	0.0198791	-0.0856223	-0.0637853	-0.0375077	-0.0183734	-0.068386	0.0274759	-0.0759896	0.0257766	0.0221565	-0.0737523	0.0243724
	D11 D-Raffinose	0.769797	0.0684327	0.110706	0.00797062	-0.263775	-0.244428	-0.124641	-0.0197022	-0.0268505	-0.0855455	0.100774	0.190458	0.0843652	0.0737665	-0.128216	-0.128842	0.0565125	-0.0263363	-0.0681108	0.0924754	-0.00242396	-0.0623034	-0.102622	0.073782	-0.025985	-0.0570523	0.00843348	0.0152458	0.0518735	-0.0359475	0.0520097	-0.0662933	-0.0141689	0.028178	0.116174	-0.0364951	-0.0936131	-0.0210977	0.0161719	0.0255275	0.0542272	0.0385668	0.0163551	-0.0618704	-0.0468109	-0.00256097	0.013914	-0.0566663
	D12 L-Rhamnose	0.787277	0.135329	-0.325198	0.0972574	-0.0506716	0.194232	-0.144274	0.126137	0.0462072	0.147507	-0.0347917	0.0926744	0.138324	-0.043948	-0.0222891	0.0306073	-0.0177639	0.0574368	-0.00632569	0.0177842	-0.0849952	-0.00411921	0.0718969	0.0135231	0.040565	-0.0894984	0.0403498	0.056671	-0.012534	0.00901256	0.0425221	-0.00890876	-0.00533203	0.0220965	-0.062708	0.0495535	0.0256464	-0.0126346	0.0289491	-0.0556836	-0.0152377	0.000511959	0.0827856	-0.0331724	-0.0394464	-0.0180742	0.00766194	-0.0598419
	E1 D-Ribose	0.675161	0.335392	-0.31628	-0.000590447	-0.163524	-0.0180761	0.151601	-0.056228	0.190153	-0.182752	-0.0720848	-0.0630142	-0.00620058	-0.0326292	-0.0997399	0.121136	0.0631687	0.0478288	0.00180104	0.00211579	-0.121073	-0.00125749	0.00167831	0.0847032	-0.0241337	0.0916956	0.13558	-0.153782	0.0185284	0.00708625	0.0472117	0.17527	-0.05251	-0.037228	0.0393771	-0.0425281	0.0485552	0.056984	-0.0122368	-0.0295267	0.0124589	0.101051	-0.0178101	-0.0484977	0.0277733	0.00836747	0.0400147	0.0260061
	E2 Salicin	0.799917	0.345349	0.196565	0.0150843	0.163941	0.0187223	-0.168283	-0.00741579	-0.0521892	-0.0331346	0.00383887	-0.0497091	-0.087112	-0.0223735	0.0530849	-0.0367154	0.0273355	-0.125674	0.0592907	0.0039716	-0.00816082	-0.00179545	0.0586918	-0.00733954	-0.0347295	0.0277047	-0.00642392	-0.00523667	-0.00817084	-0.0295592	-0.0278834	0.0669052	0.061034	0.0207413	-0.00696582	-0.0195146	0.012935	0.0109693	0.0221169	0.022708	0.0437024	0.0807509	0.0431994	-0.0555867	0.000253022	0.0403383	0.0197421	-0.0146064
	E3 Sedoheptulosan	0.601456	-0.314969	0.0991995	0.199302	-0.155856	0.430814	0.186111	0.130458	0.0571402	-0.08822	-0.047261	-0.0768686	-0.015486	0.0273464	0.0462237	-0.010104	-0.0656003	-0.110843	0.147662	0.175142	-0.105978	0.0244307	-0.113161	-0.109801	0.0247016	-0.0825575	0.112496	0.0906224	-0.0339106	-0.0637451	-0.0186622	-0.00214413	-0.0698703	0.007421	0.00785355	-0.115989	-0.102132	0.0372534	-0.056306	0.0418228	0.0440393	-0.0121325	0.0552555	0.0636689	0.0312147	-0.0134594	-0.00761212	-0.0138047
	E4 D-Sorbitol	0.781378	0.156108	-0.297937	-0.125876	-0.232225	0.15757	-0.09349	0.0827099	0.0717455	0.0457093	0.0327193	0.0568305	0.0852169	-0.0459088	0.0293148	0.0692545	0.0365883	-0.0209524	-0.0384975	0.00403557	0.05879	-0.0265927	-0.0656988	-0.0697339	-0.00735882	0.0491686	-0.0943234	-0.0873075	-0.0159799	-0.0633179	-0.0926492	-0.0493849	0.00326873	0.0262769	0.104463	-0.0365938	0.072048	-0.0782222	0.022023	0.02857	0.026914	-0.0137769	-0.0105208	-0.0136904	-0.0358484	0.0183981	0.0371524	-0.0254617
	E5 L-Sorbose	0.781521	-0.214274	-0.376559	0.0119456	-0.118801	-0.127587	0.0858147	0.109406	-0.0810023	0.00274385	0.00239854	0.0037485	-0.13731	-0.00300075	0.0901603	-0.00603632	0.00866801	-0.0966411	0.0690213	-0.094126	0.0547999	-0.00157688	0.0421295	-0.0402645	-0.00843534	-0.0553562	0.000944328	-0.0222794	-0.0243237	-0.098291	0.0166829	-0.0137001	0.0665074	-0.0297183	-0.0496942	-0.0321799	0.0179475	-0.00379768	-0.0112993	-0.0287885	-0.0110118	-0.0337932	-0.0373736	0.010587	-0.0460166	-0.0326467	0.0786865	0.046044
	E6 Stachynose	0.837835	-0.23859	0.15388	-0.18397	-0.049767	-0.131314	-0.0737162	-0.0332821	-0.0237242	-0.0265353	0.0972178	-0.00104409	0.0229405	-0.0750547	-0.0739062	0.0712786	-0.0096592	0.0230663	-0.0440512	0.0258743	-0.00624781	0.00529134	0.0162609	0.0686658	-0.0612818	0.063458	0.016832	0.0468121	-0.0270824	0.00215118	0.0622848	0.0563931	0.102147	0.0184322	0.0375892	-0.0468084	-0.009347	-0.0110578	-0.013915	0.0993552	-0.0155707	-0.0251888	-0.0040652	0.0508805	0.0892245	-0.088471	0.0038898	-0.00589724
	E7 Sucrose	0.715326	0.416842	-0.122152	-0.145309	-0.253262	-0.183168	0.0264742	0.037297	0.0992396	-0.123153	-0.0109468	-0.0154706	-0.0592277	0.0207608	0.0420598	-0.0255477	-0.0188221	0.0623815	-0.0365197	0.00801084	0.0832763	-0.057817	-0.0352864	-0.0620274	0.0834607	-0.00434362	-0.000480937	-0.0595175	0.0588688	0.00350104	-0.0207729	0.0517067	0.0226772	0.00288696	0.0506251	0.000448657	-0.00608544	0.103273	-0.0557954	-0.0755853	0.0671113	0.0405586	0.0401158	0.0621284	0.0276309	0.00293463	-0.0768301	-0.0323827
	E8 D-Tagatose	0.737554	-0.419665	-0.107823	-0.0524326	-0.194883	0.0784421	0.128165	0.0603106	-0.0679311	-0.132361	0.00491407	-0.0514258	-0.0750172	-0.109279	-0.0812898	-0.0197835	-0.126376	-0.0119021	0.0666508	0.0532738	0.0416201	-0.063732	0.023088	-0.00659612	-0.115117	0.0232031	0.0731192	-0.0335107	-0.00326996	0.0829906	0.0115835	-0.0707584	-0.0536996	-0.00877677	0.00566204	0.0280837	0.0370421	-0.0156761	-0.00509448	0.0544627	0.0875561	-0.0365629	-0.0360764	-0.0494052	-0.0673901	-0.0290753	-0.0849185	-0.0265895
	E9 D-Trehalose	0.798895	0.0599919	0.00235584	-0.108239	0.321956	-0.220237	-0.0189047	0.133753	0.063864	-0.0134268	0.0118431	-0.12081	0.0158576	-0.0470801	0.030879	0.00729023	0.0282411	-0.0248379	0.112874	-0.113696	0.0193448	-0.0760837	-0.0898115	0.00279428	0.0709518	-0.0302453	0.0220688	0.065862	-0.0830021	0.0453751	-0.089968	-0.0467123	-0.0479304	-0.0555559	0.0341555	-0.0130185	0.0345064	0.022953	-0.0101532	-0.0428615	0.0109709	0.080426	0.00850009	0.0357337	-0.0358317	-0.0321378	-0.0105785	-0.057954
	E10 Turanose	0.717093	0.295746	-0.0791626	-0.0461774	-0.177382	0.287886	0.19108	0.175809	-0.0712672	-0.209231	0.0360074	0.0181887	0.0629719	-0.0700355	0.0648828	-0.0505385	0.0144647	-0.000195125	-0.0354358	-0.0383195	0.0616791	0.0124083	0.0419122	0.0327213	0.0107261	0.102591	-0.107673	-0.0561772	-0.0350839	-0.0578022	-0.105946	0.08179	-0.0269216	0.0136513	0.0274376	0.0467723	-0.0664762	-0.0468183	0.0173067	0.0721901	-0.0445774	0.0591885	-0.022529	0.084678	-0.0623252	-0.00600844	-0.07674	0.0608548
	E11 Xylitol	0.817184	0.0613363	-0.198202	-0.158193	0.137762	-0.0346237	-0.0251518	0.215019	0.0155231	0.161157	-0.111944	0.0385585	0.136334	0.0408061	0.000435847	0.0603184	0.0373118	0.0140903	0.0147776	0.16907	0.0293744	-0.021826	0.0451319	0.0360436	-0.0306132	-0.0428294	0.0414109	-0.0318458	-0.0285122	0.0145957	-0.0322379	0.0706205	-0.064399	0.0217854	0.0273895	0.0919408	-0.0845467	-0.067077	0.00396167	-0.0259728	-0.0703952	-0.00842916	-0.0286902	-0.0387382	-0.00567267	0.00618949	-0.0106845	-0.0070963
	E12 D-Xylose	0.742928	0.446964	-0.0151968	0.0413555	-0.182878	0.203835	-0.034601	-0.168615	-0.0923129	-0.0332437	-0.054087	0.00964597	-0.0678272	-0.0284877	0.0259348	0.00407223	-0.0294215	-0.0161834	0.0117954	-0.0951373	0.00281696	-0.0602337	0.0495181	0.0575182	0.014939	-0.0340074	0.00799074	0.0337542	0.00913192	0.0834803	-0.0672362	0.0297524	-0.052925	0.0288267	-0.0210496	0.0386394	-0.0265645	0.00961473	-0.0368699	-0.0395968	0.015217	0.0492817	-0.0126122	-0.0435685	-0.014209	-0.0464884	0.0570224	-0.00831436
	F1 g-Amino-butyric Acid	0.786821	0.276675	-0.0190852	0.0508757	0.12098	0.0302484	-0.103003	-0.218952	-0.0495563	0.195062	-0.150162	0.0374605	-0.0630585	0.061892	-0.0360273	0.0292394	-0.0351275	-0.00291097	-0.0488784	0.11206	-0.0421958	0.0678384	0.0856307	-0.0510698	0.00222234	0.0968979	-0.0290511	-0.0558913	0.0212251	-0.0334655	-0.0438301	-0.0262669	0.043145	0.0462075	0.0316305	-0.00836357	0.0168381	0.023245	-0.0613893	-0.00557509	0.134939	-0.0398019	-0.118197	0.00458308	-0.00721806	0.0686687	-0.0589659	-0.0432604
	F2 Bromosuccinic Acid	0.816854	-0.172376	0.336028	-0.0500797	0.0455597	-0.0541828	-0.0764819	-0.0500253	-0.122745	-0.00816478	0.00974477	0.0799146	-0.0741966	-0.0680331	-0.0179036	0.0387313	-0.0369161	-0.0280436	-0.0281798	-0.0855688	0.0618295	0.0599293	0.0535971	0.0479395	0.0324079	-0.0390262	0.0313481	-0.0315562	-0.0452341	-0.0418931	-0.0346354	0.019456	-0.0209532	0.0738358	0.0514892	-0.0394676	-0.0168687	0.0410723	-0.000862629	0.0752553	-0.049378	-0.0881836	0.118692	-0.00780509	-0.00211509	0.0154069	0.0034455	0.0236607
	F3 Fumaric Acid	0.765057	-0.0694642	0.456372	-0.0961369	0.0290692	-0.0808578	0.00856031	0.063401	0.000901774	-0.0152824	0.0631312	0.14288	-0.0111002	0.119093	-0.0436709	0.0243544	-0.0672112	-0.00603787	-0.0241598	-0.0914164	-0.11981	0.0509851	-0.00171043	-0.0530241	-0.0025963	0.0886653	0.05187	0.0145818	-0.0594666	0.0587345	-0.0231087	0.0366748	0.0572644	-0.0485079	-0.0186147	0.0139744	0.0218802	-0.0338534	0.00387209	0.0426881	-0.0239188	-0.000181393	0.00201423	-0.0306994	-0.00926596	0.00366362	0.0234176	-0.0255164
	F4 b-Hydroxy-butyric Acid	0.703099	-0.339015	0.383982	-0.023087	-0.136803	-0.0598743	-0.0958498	-0.0370495	0.104011	0.0966598	-0.13847	0.0624331	-0.108617	-0.169199	0.0402387	-0.0248555	0.00598821	-0.0345721	-0.0393933	0.00529113	0.0542269	0.0444905	-0.0064123	0.0759729	-0.0543396	0.0739761	-0.0328909	-0.00483217	0.0428794	-0.0314242	0.00718058	-0.0193104	-0.0419075	0.0505979	-0.0198186	0.0403531	0.0293089	0.0718154	-0.0160667	0.018086	-0.0406109	0.0451698	0.0839698	0.0638343	-0.0972539	0.0632074	0.0417981	-0.0356241
	F5 g-Hydroxy-butyric Acid	0.577752	-0.23606	0.576687	0.0178564	-0.12041	0.0931379	0.00127059	0.128463	0.183374	0.082943	-0.125021	0.0458458	-0.128358	0.0394758	0.0215541	-0.00914406	-0.0477864	-0.0978136	-0.00112822	-0.00546165	0.01767	0.00364699	0.0203558	-0.118448	-0.0196684	0.0409642	-0.0525936	-0.0270127	0.0274788	0.0104879	0.0822942	-0.0543263	-0.114551	0.0140314	0.120175	0.0166867	-0.030508	0.0874984	0.133627	0.00531674	0.00535473	-0.00883891	0.00870933	-0.0759217	0.137862	-0.0396328	-0.0211133	0.0734836
	F6 p-Hydroxyphenyl-acetic acid	0.78936	-0.220776	-0.335767	-0.149511	-0.123107	-0.0626683	0.0704927	0.0434954	-0.0478593	0.122596	-0.00381819	0.0368994	-0.104158	0.00582728	0.140129	-0.0763325	-0.0144777	-0.0765644	0.0853011	-0.00616366	0.036845	0.0256845	0.0379803	0.0057306	0.00129981	-0.10187	0.0701594	-0.0117981	-0.0156341	-0.0955452	0.00994451	0.0231665	0.0662116	0.0243162	0.0307083	0.00918603	0.0339152	-0.0129004	0.0157832	-0.0408166	-0.0515026	-0.0145161	-0.0154086	-0.0188709	-0.0291779	-0.0452706	0.0255104	0.0102152
	F7 a-Keto-glutaric Acid	0.792306	-0.394789	0.0417338	-0.123919	-0.0677366	-0.109662	-0.0590919	-0.0308383	0.0721415	-0.0373644	0.151142	-0.0317271	0.0365936	-0.0921465	-0.0516534	0.0073659	-0.0285875	0.0235646	-0.00252675	0.116916	-0.0273738	-0.0371052	0.0423133	-0.0476947	-0.0195463	0.0426876	0.0428456	0.0211348	0.0293265	0.0169718	-0.0382631	0.00497705	0.0643518	0.0102321	-0.0276135	0.0141547	-0.011685	-0.116937	0.00555773	-0.0107593	0.0907667	0.0313728	-0.00787979	0.0335039	0.0714696	-0.146635	0.0219127	-0.00559401
	F8 D-Lactic Acid Methyl Ester	0.679308	-0.297837	0.530703	0.013571	-0.0767276	0.00115496	-0.0112425	0.072022	0.115577	0.0488335	-0.147558	-0.0141921	-0.02687	-0.0397161	0.0339847	-0.0107672	-0.0348802	0.0345345	-0.0609795	-0.0942821	0.00631949	-0.003969	-0.0226398	0.00664449	0.0526304	-0.0181664	-0.0396738	-0.0366439	-0.0112404	0.00322547	0.0541434	0.00995372	-0.0362945	-0.0251169	0.02177	0.00160388	0.00221047	-0.0303089	-0.0233219	-0.0587841	-0.0355439	-0.00363108	-0.0293745	-0.0509043	-0.00571633	-0.0477031	0.0278089	0.0475909
	F9 L-Lactic Acid	0.811425	-0.365399	0.0586531	-0.0724397	0.0520902	0.0296558	-0.0718079	-0.000651958	-0.0124152	-0.0376849	0.178335	-0.143046	0.00112698	-0.120057	0.0268923	0.0212084	-0.0186061	0.0272601	-0.0555843	-0.030133	-0.0247461	-0.0185617	-0.0258778	0.0329777	-0.000680555	0.00262334	-0.0488514	-0.00686781	0.00636613	0.0816173	-0.0792319	-0.0314879	0.0165913	0.0403816	-0.0457556	-0.0435558	-0.0202249	0.0769253	-0.0492999	0.011727	0.0340198	-0.05855	-0.0346857	-0.0257291	-0.0357007	-0.0450862	-0.0324833	0.0357442
	F10 D-Malic Acid	0.833435	-0.340198	-0.161338	-0.090003	0.0337833	-0.00370214	-0.0777456	-0.0157632	-0.0463191	0.0856575	0.149582	-0.0614062	-0.062348	0.00871206	0.070262	-0.0442734	-0.0290471	0.0166341	-0.00128874	0.0105888	-0.0319301	-0.0203824	0.0163079	-0.0198294	0.0186421	-0.0418173	-0.0398899	-0.0489376	0.0483477	0.0535978	-0.00514386	-0.00434321	0.0146036	0.0493458	0.0314475	0.0214304	0.031627	0.0188854	0.0354476	-0.0256337	0.0127499	0.0415417	-0.00233979	-0.00643137	0.00464295	-0.0481446	-0.0422287	0.02892
	F11 L-Malic Acid	0.796513	-0.170356	0.373118	-0.0140597	0.0668089	0.082008	-0.0723375	-0.00738415	-0.0255541	-0.0199386	0.0707515	0.141742	-0.0103795	0.0640502	-0.083339	0.0665534	-0.0446341	-0.049533	-0.0390564	-0.0655467	0.0599423	-0.040872	0.0056185	-0.0410083	0.0212419	-0.0856133	0.0335084	0.0413424	-0.019109	-0.0323541	-0.0503783	0.0402735	0.0432654	-0.0475211	-0.0211226	-0.0164797	-0.0803442	-0.0445249	-0.00312228	0.0296938	0.043424	0.0417074	-0.0587747	-0.0171896	0.0105761	0.010016	-0.0430098	-0.0010354
	F12 Quinic Acid	0.747233	0.0936728	-0.118867	-0.170517	-0.0149933	-0.173839	0.0532477	-0.265057	0.00681127	0.0297314	-0.105182	-0.114554	-0.103068	0.221834	0.00213969	0.24506	-0.149957	0.0102185	-0.0539984	0.094406	0.0581054	-0.0352321	-0.0834677	0.0289795	0.0111439	-0.0715902	-0.103548	0.0759556	0.0420503	-0.00995928	0.031032	0.0318936	-0.0657039	0.0524163	-0.0137515	-0.0135394	0.0478454	-0.0959784	0.0297749	0.106074	-0.0312976	0.0406759	0.00822718	0.0419071	-0.027026	0.00860156	-0.0242402	0.0275595
	G1 D-Saccharin Acid	0.620942	0.402415	0.125727	0.236463	0.19917	-0.0352886	-0.0100817	-0.124264	0.285306	-0.105928	0.133734	-0.0583291	-0.118148	0.0597747	0.0462064	0.094401	0.0289873	-0.0618226	-0.0198537	0.0549905	-0.0430252	0.12917	0.171999	0.097597	-0.0539475	-0.0189616	-0.0793268	-0.0605435	-0.175652	-0.0154818	0.0075966	-0.0819969	-0.0380083	0.0161626	0.023153	-0.103042	-0.0469308	-0.0599638	-0.0162139	-0.0941684	0.0473771	-0.0343895	0.0188047	0.0118674	-0.0774476	-0.0746352	0.00967146	0.0275002
	G2 Sebacic Acid	0.689702	-0.298552	-0.272265	-0.0359012	0.231309	0.0661232	0.0926947	0.0148416	0.0158216	0.0698854	0.121549	0.0289134	-0.217668	0.0476833	0.0544448	-0.121109	0.1465	0.140197	-0.121217	-0.00354164	0.0292441	0.084701	-0.153057	-0.11747	-0.0420853	0.0397736	0.0647734	-0.0228048	0.000748032	-0.0386189	-0.0360082	0.0562273	-0.0954349	0.0892789	-0.0550123	-0.0486476	0.0671681	-0.111078	-0.0681611	-0.0514847	-0.0641306	0.0383679	0.0765031	-0.045745	0.00307257	-0.0149755	-0.0838758	-0.038913
	G3 Succinamic Acid	0.82485	-0.360362	0.031488	-0.0240371	0.0452202	-0.071274	-0.0604515	-0.0756696	-0.128697	0.03769	0.0549542	-0.0837638	-0.107982	-0.0992839	0.000864524	-0.00717057	-0.00696627	0.0263569	-0.0216101	0.00113129	-0.00286196	-0.0312815	0.0584949	0.0112698	0.0459448	-0.0284782	0.0330881	-0.0371401	-0.0295497	0.0433543	-0.121767	0.00936074	-0.0648509	-0.0155085	0.0221202	0.0356566	-0.0197148	0.0778424	0.0730543	0.0177845	-0.0265861	-0.0403861	0.0723249	-2.46924e-05	-0.000790188	0.00981935	0.0252806	0.00996665
	G4 Succinic Acid	0.703242	-0.0713498	0.505695	-0.092003	0.0404541	0.0259369	-0.0091812	0.0802376	0.167685	-0.0292964	0.11709	0.146057	-0.020386	0.0961683	-0.0108718	-0.00628338	-0.0719369	-0.0463921	0.0815847	-0.0668837	-0.0934278	0.00949807	0.0337409	-0.114527	-0.044131	0.0179791	0.00542996	-0.0447524	0.0651272	0.0782527	-0.0383912	-0.0267635	0.0469076	-0.0117431	-0.0101479	0.0891032	0.0435125	-0.0330812	-0.0239278	0.0154968	-0.0238311	0.0708802	-0.0174167	0.101359	-0.0603579	-0.00555066	0.0190273	-0.0644403
	G5 Succinic Acid Mono-Methyl Ester	0.67002	-0.229018	0.563102	-0.019194	-0.0611292	0.0679037	0.00486821	0.0958056	0.172137	0.0698356	-0.0558749	0.0630834	-0.014828	0.0491792	0.0298958	0.00311691	-0.0625461	0.0261312	0.0104459	-0.0455157	-0.0430716	0.00585701	-0.0102668	-0.0825093	-0.0161138	0.0456543	-0.0256328	-0.0456446	0.0408216	0.0567485	0.0302069	-0.0435083	-0.0382519	-0.00720812	0.0431847	0.0103945	0.0283792	-0.0105454	-0.0395586	-0.0146879	-0.0305393	0.0409595	-0.0282677	0.0225058	-0.0327934	-0.00429835	0.0538352	-0.0114755
	G6 N-Acetyly-L-Glutamic Acid	0.664329	-0.452432	0.377899	0.0339929	-0.0826737	0.0329922	-0.0628881	-0.0221762	0.128174	0.0609157	-0.141163	-0.0725144	-0.00904523	-0.126873	-0.0361759	-0.00221499	0.0403853	0.0059636	-0.0275765	0.0184516	0.0827761	-0.0556871	-0.0252086	0.0626137	0.00367162	-0.0709353	-0.051643	0.0334728	-0.0123143	-0.0577421	-0.0219549	0.0623159	-0.0234344	-0.0766255	-0.0702767	0.00100761	-0.036278	-0.017244	0.035975	-0.0863014	0.0320619	0.0351479	-0.095691	-0.0412846	-0.00127355	0.0163064	-0.0554787	-0.0228537
	G7 Alaninamide	0.752688	-0.452322	-0.0332941	0.0396648	-0.0496812	-0.145264	0.0491265	-0.116029	-0.0358359	-0.0934342	0.00268258	-0.0856852	0.0412006	-0.115005	-0.0641588	0.0164698	0.00513922	0.011241	0.0258683	0.0870955	-0.0007518	-0.00529461	0.0477511	-0.0813568	0.0411472	0.00821784	0.0546003	-0.0722935	0.0529114	0.0400374	-0.0889395	-0.0584234	-0.0204914	-0.0136275	-0.0725919	0.0553269	0.0150777	-0.0960635	0.0664147	-0.0437787	0.0100179	-0.0101804	0.0456642	-0.00591304	0.0293139	0.0773489	0.107594	0.0142867
	G8 L-Alanine	0.809395	0.194763	0.25959	-0.128509	0.237548	0.0437026	-0.0322019	0.0845691	-0.05027	-0.051324	0.0301191	0.00729211	0.0716548	-0.0379664	-0.0221379	-0.00509809	-0.0554378	-0.067358	0.0788227	-0.00085472	0.0407403	-0.00373699	-0.04707	0.0470235	-0.0521414	-0.0420511	-0.0517125	-0.0386798	0.0968398	-0.0673933	0.00697725	0.0444921	0.0291309	-0.0242369	-0.0151794	-0.0257327	0.089191	-0.0720783	0.0461042	-0.0878338	0.0502212	-0.0203887	0.0116278	-0.00290763	0.0397166	-0.016649	-0.0396269	0.0467527
	G9 L-Alanyl-Glycine	0.839018	-0.0702392	0.14955	-0.0973133	0.274525	0.0512933	-0.0448973	0.135472	-0.0723094	0.0358281	0.050395	-0.00486297	0.12423	-0.0330678	-0.0480679	0.0868553	-0.0548893	0.015561	0.0328247	0.00920971	0.0612194	0.0606908	-0.0604851	0.0387747	-0.0279067	-0.0403476	-0.0434912	-0.00492265	0.0676945	0.0229701	0.000377571	0.052142	-0.0430994	-0.0166887	0.0220035	-0.0836016	0.0433659	0.0448476	0.000437347	-0.037475	-0.00268231	0.00285654	-0.0643614	0.00126707	-0.0276849	0.0118117	0.0452233	-0.00278661
	G10 L-Asparagine	0.833085	-0.0401401	0.291479	-0.125581	0.160258	-0.0026511	-0.121648	0.0659387	-0.0779516	0.0267841	0.0528899	0.0977425	0.0634702	-0.0268419	-0.0544457	0.0613309	-0.074573	-0.0390434	0.0433003	-0.0395339	0.0289688	0.0512437	-0.010566	0.0567974	-0.0462287	-0.0912351	0.0155472	-0.0528725	0.0680578	-0.00704687	0.00287091	0.0629003	0.0057119	0.0364076	0.0370916	-0.0631076	0.0428425	0.0261123	-0.0265324	-0.025748	0.0177451	-0.0483253	0.0346886	0.00321223	-0.0198349	0.00661716	-0.0428001	-0.00736263
	G11 L-Aspartic Acid	0.774623	-0.005248	0.378748	0.0244496	0.122324	-0.00178921	0.101859	-0.0109636	-0.202648	-0.10884	0.0171355	0.101986	0.0481898	0.0690037	-0.0633583	0.0434635	-0.0468764	0.0581076	-0.0222083	-0.0995443	0.026554	0.0594229	0.0228531	-0.0262931	0.0299337	-0.0499499	0.0854385	0.00563553	0.0111479	-0.0368841	-0.0568654	0.0736346	-0.0630596	0.0657013	-0.000741435	-0.0260809	-0.0950155	-0.0492672	-0.0247319	-0.0111807	0.0669141	0.0107136	0.0413749	0.0313333	0.0264016	0.058014	0.083775	0.0336967
	G12 L-Glutamic Acid	0.735248	0.195024	-0.225986	0.335996	0.039337	-0.0303034	-0.0485969	-0.0938415	0.0125084	-0.17441	-0.0946293	-0.0976396	-0.109051	-0.0109261	-0.128447	0.079275	-0.140229	-0.0469616	0.0556332	0.00864274	-0.0281288	-0.0208656	-0.0915498	-0.0748343	0.097537	0.00286454	-0.0610081	-0.0111654	0.0268142	-0.0491609	-0.00150265	0.106496	0.0580864	-0.0145075	-0.0138233	0.0901261	-0.0142156	0.0301443	0.050964	0.0205584	-0.0810872	-0.0745606	-0.00269662	-0.0284602	-0.0870046	-0.0858687	0.0202318	-0.0780181
	H1 Glycyl-L-Glutamic Acid	0.705068	-0.210893	-0.4415	-0.117085	-0.0243623	-0.0597778	0.162865	-0.0745659	0.127158	0.0681454	-0.0232488	0.0549601	0.0023812	0.0651871	0.00748132	0.119161	0.052776	-0.140035	0.00763671	-0.0424049	-0.0700465	0.113859	-0.0620649	0.0805721	-0.00450937	0.123145	0.0590323	-0.00469277	0.0544897	-0.00559377	-0.114188	-0.0111814	0.0456348	-0.0296114	-0.00179812	0.014914	-0.119156	0.0306086	-0.0150479	-0.0562099	-0.0671086	-0.0508258	-0.0136843	-0.0427413	0.0113056	-0.0246745	-0.0584256	-0.0637787
	H2 L-Ornithine	0.758883	-0.0202382	-0.31061	0.0958038	0.203739	0.0138733	0.177403	0.128956	0.0325604	0.0168684	-0.114428	0.108223	-0.0900956	-0.0100193	-0.21778	-0.10355	0.0652514	0.0175152	0.0284478	0.0342702	0.108825	-0.0776883	0.0315366	-0.010479	-0.0367559	-0.0216092	-0.00563088	-0.012009	-0.104401	0.0862556	0.0545745	-0.0170987	0.0486021	0.0174523	0.0468876	0.0632229	-0.0547545	-0.0257816	-0.0940507	0.0607832	-0.00708364	-0.0355111	0.013653	-0.0131106	-0.0547266	-0.00534974	0.00477346	-0.00195444
	H3 L-Phenylalanine	0.466146	-0.452839	-0.248686	0.0735655	0.0452737	-0.146652	0.0127268	-0.192227	0.141132	-0.0926782	-0.131327	-0.193621	0.400122	0.150755	-0.0103561	-0.187782	-0.0440318	-0.182753	-0.164845	-0.0701176	0.0755758	-0.00916571	0.140449	-0.122298	-0.123094	-0.033968	-0.00287179	0.00860467	0.00926975	-0.0142241	-0.0491855	0.0541007	-0.0453263	0.00868578	-0.00407722	-0.0229133	0.0366792	0.0505977	-0.0486767	0.00398742	-0.0482421	-0.00753175	0.0353621	-0.00228804	-0.00105542	-0.0426958	-0.0173508	-0.0235775
	H4 L-Proline	0.763883	0.16458	-0.0518497	0.010821	0.406735	-0.166052	-0.0121872	0.0498191	0.167142	-0.026495	-0.049283	-0.0631878	-0.0662745	0.024773	-0.0266513	0.0367622	0.0885666	-0.080569	0.0419102	-0.0332472	0.0738805	-0.138607	-0.0595307	0.0312649	-0.00159348	-0.0147671	0.0205552	0.0862176	-0.0501926	0.0252081	-0.0944456	-0.0613256	0.0181688	-0.0416139	0.0803029	0.00363575	0.0152173	0.00515866	0.0289255	-0.0219051	0.00525256	0.0254537	-0.00420258	0.0241246	0.0553877	0.0731185	0.00830442	-0.00891613
	H5 L-Pyroglutamic Acid	0.739018	-0.249058	-0.358034	0.137325	0.1272	-0.167938	0.246895	0.0174861	-0.0421679	-0.0243923	-0.0748805	0.043701	-0.141805	0.0585061	-0.0639545	-0.0197756	0.0242345	-0.0608378	-0.0195159	-0.0197542	0.0315126	0.0205754	-0.0144369	0.0302574	-0.0373286	0.0591449	-0.0183017	-0.039502	0.0293198	0.0733497	-0.00928196	0.00179102	0.0174521	-0.0529443	-0.0146878	-0.081813	-0.0297569	0.0118527	-0.0378769	-0.00648793	-0.0183222	-0.00716338	-0.0392431	0.019277	0.0537255	-0.00407542	0.0374104	0.0550599
	H6 L-Serine	0.752395	0.0536552	-0.115056	0.281492	0.104294	0.189683	0.184088	0.0910593	-0.140988	-0.17313	-0.0507334	0.0855303	0.105911	-0.113156	-0.116507	-0.0568021	-0.0680645	-0.0417994	0.0583348	0.00717669	-0.0069663	0.120916	-0.00302177	0.138844	0.0419506	0.00153579	-0.0890957	0.0133032	0.00946681	-0.0128488	0.00870653	-0.0586031	0.0248443	0.0336178	0.0415679	0.0138987	0.129615	0.0269043	-0.0476743	-0.0138058	-0.0257124	0.0351825	0.0202474	-0.0135917	0.0978043	-0.0138585	-0.0467122	-0.0603836
	H7 L-Threonine	0.776518	0.102822	-0.25589	0.18608	0.262482	0.0135605	-0.0898993	0.191904	0.116427	0.0450746	-0.0852238	0.0441286	0.0452981	-0.0132384	-0.129103	0.0568676	-0.00836878	0.00647023	-0.0698302	0.113777	0.0239989	0.00532928	-0.0210331	-0.0482187	0.0427113	0.0546321	-0.0650489	0.0369796	-0.0708786	0.0104642	-0.0183425	-0.0386435	-0.00649396	0.0651819	0.0210188	0.0560541	0.0414209	-0.0225432	-0.0374867	-0.018661	0.0276436	-0.00655611	0.0850248	0.0164442	0.0268367	0.00574125	0.050649	0.0667308
	H8 2-Amino Ethanol	0.768377	-0.318777	-0.327613	0.0511992	0.116559	0.0745903	0.129453	-0.065876	-0.0321282	0.0947536	0.0334901	0.0326202	-0.0958608	0.125014	0.0165843	-0.102126	-0.0338405	-0.0108948	-0.0297149	-0.0468763	0.019034	-0.0108323	0.0225927	0.0347148	0.0192471	-0.0212597	-0.114126	0.00864334	0.0411716	-0.0126197	0.0519276	0.0425889	0.00178189	-0.0107671	-0.0072803	0.00628008	-0.014041	-0.0150664	0.0496733	-0.010527	0.0924035	0.0123527	-0.0109853	0.0362293	-0.0194553	-0.014328	0.0167518	-0.040252
	H9 Putrescine	0.755993	-0.23775	-0.317903	0.142502	0.191405	0.0255521	0.239691	0.027049	-0.075123	0.0373496	-0.0408952	0.0813811	-0.0521338	0.0391	-0.0539022	-0.153456	-0.0281259	0.0418282	-0.0403914	-0.0266492	0.0186737	-0.0368209	-0.00159671	0.042334	0.0600032	0.0187323	-0.0734018	-0.0336695	0.0720855	0.000227919	0.0357241	0.00669038	0.0234259	-0.0129951	-0.0357072	0.023531	-0.0596144	0.0241351	0.00214612	0.0153298	0.00344037	0.0223721	-0.0282453	0.0370777	0.0381595	-0.039148	0.057761	0.0551405
	H10 Adenosine	0.402287	-0.445032	-0.0189823	0.179481	0.240544	-0.0991391	0.0900586	-0.245304	-0.113137	-0.266964	-0.135054	0.352486	0.0812018	-0.104015	0.299449	0.132499	0.126175	0.107307	0.0572784	0.0526239	-0.102947	-0.153944	0.0183713	-0.0909985	-0.116288	-0.0164808	-0.108148	0.0499726	0.0045962	0.0221441	0.0270129	0.0517515	0.0111348	-0.0156232	0.0581313	0.00407349	-0.0110986	0.0313311	-0.0249515	-0.0402636	0.00513383	-0.0212694	0.0361482	-0.0119849	-0.0186634	-0.0191442	-0.0134036	0.0094042
	H11 Uridine	0.681106	-0.139395	0.163273	0.193584	0.332136	0.111326	0.122627	-0.149015	0.161632	-0.0552442	0.0192279	0.189127	0.0331925	0.0177351	0.131674	-0.019317	-0.0508653	-0.0637554	-0.125207	0.0574991	-0.0155963	-0.153129	0.0366403	0.114913	0.195338	-0.0212619	0.182083	-0.0823923	0.030371	-0.0125154	0.0134146	-0.103018	0.00205879	0.0867252	-0.080151	-0.0309465	0.0786075	0.0165152	0.0532709	0.0574791	-0.0517724	-0.00827441	-0.0734335	0.0306544	0.0071601	0.0112565	-0.055495	0.00292519
	H12 Adenosine-5'-Monophosphate	0.702837	-0.137565	-0.434382	0.0704727	-0.0671339	0.171565	0.138493	0.114847	0.0929218	-0.0255688	0.0748523	0.0164749	0.038602	0.0800897	0.14762	0.062988	-0.0586735	-0.00473463	-0.156193	-0.0752785	-0.00626206	0.0268659	-0.0701266	0.134769	-0.0803296	0.0667197	-0.0062207	0.168677	0.0423189	0.0254469	-0.00445911	-0.00196055	-0.0315847	0.000919324	-0.0173343	0.0687932	-0.00809048	-0.0035139	0.0929514	-0.00734528	0.0794504	-0.030082	0.0367425	0.00370856	0.0248997	0.0047462	0.0757506	-0.0776246
	Correlations between variables and factors:
		F1	F2	F3	F4	F5	F6	F7	F8	F9	F10	F11	F12	F13	F14	F15	F16	F17	F18	F19	F20	F21	F22	F23	F24	F25	F26	F27	F28	F29	F30	F31	F32	F33	F34	F35	F36	F37	F38	F39	F40	F41	F42	F43	F44	F45	F46	F47	F48
	A1 Water	0.0973459	0.44827	0.37981	0.345623	-0.149686	-0.176553	0.389169	0.110334	0.0286776	0.236828	0.214746	0.00421405	0.00442285	-0.125648	-0.0322677	0.0698983	0.180961	-0.123825	-0.023327	0.0369544	0.0216129	-0.023944	0.151077	-0.0480216	0.112935	0.0156776	-0.0100998	0.164249	0.179587	0.0524878	-0.000149026	0.0895278	-0.0728416	-0.0138621	0.03733	-0.0273969	0.0535794	-0.0209152	-0.0536541	0.0314645	0.011655	-0.0311492	-0.00388025	-0.0213241	-0.0615827	-0.009185	-0.0203854	0.0177428
	A2 Tween 80	0.766336	-0.0660598	-0.192189	-0.290179	0.0473473	0.0853452	0.135354	-0.162009	0.0358042	0.272931	-0.0319351	0.103231	0.0739823	-0.0450744	-0.0259351	-0.0158853	0.0607643	0.075999	0.0319668	-0.0867484	-0.0206235	0.0625681	0.0191703	0.0132401	-0.0740195	-0.0667542	0.0363705	0.00857195	-0.10515	0.0506726	0.0171897	0.0179428	-0.0559706	-0.0341805	-0.0396674	-0.016814	0.00615844	0.0626441	0.0366181	0.0779802	0.0954459	0.0663502	-0.041188	0.0324059	0.00486602	-0.00888148	0.0018824	0.0186258
	A3 N-Acetyl-D-Galactosamine	0.566748	-0.0517747	-0.088764	0.542522	-0.0556365	-0.137668	-0.0883065	-0.214736	0.139253	0.0588184	0.110868	0.0345732	0.176505	-0.12054	0.174473	-0.084166	-0.0480557	-0.0331676	0.0964085	0.00173839	0.132634	0.177991	-0.160913	-0.0338513	0.103727	0.00355219	-0.00251764	-0.0983417	-0.0345603	0.150649	0.0747416	0.0646423	0.0322893	-0.0192058	0.0245018	-0.0121434	-0.0764913	-0.082324	0.0399573	0.0270526	0.0206959	-0.00943744	-0.0207246	-0.0132978	-0.00873354	0.0600309	0.00159724	0.00644094
	A4 N-Acetyl-D-Glucosamine	0.74257	0.398471	0.182337	-0.173969	0.198602	0.114083	0.0417915	-0.177585	0.000118779	0.0217366	-0.0442352	-0.058804	0.00414002	-0.0638837	-0.0020455	-0.0448311	0.0370009	0.00941537	0.0861525	0.0371895	0.0079592	0.0275994	0.00540206	0.00636264	-0.0512892	-0.00945835	-0.0169307	-0.0146329	0.0302052	0.0342652	-0.0488071	-0.0415513	0.000678442	0.0134394	-0.0302278	0.0123026	-0.0632341	-0.00958414	0.0370702	0.0795081	-0.0721126	0.0744235	0.0414515	-0.07923	0.0146648	-0.039563	-0.0726776	-0.00129003
	A5 N-Acetyl-D-Mannosamine	0.409523	0.160886	0.414299	0.51438	-0.160283	-0.0631728	0.0611183	-0.103502	-0.0406596	0.205688	0.15163	0.020189	0.0782719	0.15338	0.0289437	0.0557128	-0.0908101	0.133469	0.219987	0.00579291	0.212598	-0.128065	0.0085846	0.0405034	-0.115508	0.177165	0.0334277	-4.93849e-05	-0.0614463	-0.0860557	-0.0402152	-0.013917	-0.0399806	0.0357364	-0.0806503	0.000191542	0.0258791	0.0512298	-0.0329866	-0.00631823	-0.0356468	0.00330208	0.0150447	-0.031796	0.0497644	-0.0485285	0.0160026	-0.0216153
	A6 Adonitol	0.767045	0.181919	-0.305692	0.0556088	-0.215965	0.210156	-0.09721	-0.101339	0.038875	0.0914455	-0.0135526	0.0914929	-0.0210226	-0.0538055	-0.0680563	-0.061553	0.096561	0.0097857	0.0497227	-0.100767	-0.0484669	-0.0638616	-0.00964589	0.000113772	-0.0089565	-0.034865	-0.0419856	-0.0177734	-0.0190973	-0.0078141	-0.0599515	-0.0198664	-0.0505666	-0.0542232	0.0215276	-0.0939911	0.0580025	-0.0486389	0.0285698	0.0603241	-0.043717	-0.0500077	-0.0340939	0.0195975	0.0259984	-0.0422155	0.033433	-0.0667276
	A7 Amygdalin	0.763498	0.365184	0.111549	0.0363983	0.260778	0.0180833	0.00595946	-0.0649869	-0.12184	0.0880285	-0.0906168	-0.0614112	-0.0489338	-0.0516965	0.0573883	-0.100924	-0.00445776	0.0134361	-0.0252696	0.0450483	-0.0580977	0.0684809	0.0181926	-0.0838	-0.06959	0.0535973	0.00338476	0.0403773	0.119245	-0.107525	-0.0293115	-0.0486859	0.0502843	-0.00615373	-0.0183006	-0.0562467	-0.0458127	0.000279093	0.0255775	0.0199505	0.0206424	-0.00849215	-0.0194177	-0.0740733	-0.0246541	0.00961193	0.0654953	-0.0349839
	A8 D-Arabinose	0.774937	-0.243298	-0.338461	0.15525	-0.0987407	0.107149	-0.0566801	-0.137085	-0.0439509	0.0600055	0.0950339	0.00411173	0.0127696	0.0594016	-0.0578191	-0.00310399	-0.0592381	0.0133854	0.062019	-0.079568	-0.0603271	0.0155852	0.0488037	0.00705474	0.0460325	0.0517662	-0.063817	0.0431835	0.00482048	-0.042281	0.0715639	-0.0680327	-0.0127795	-0.0432195	0.00615666	0.00481444	-0.0169528	0.0222023	-0.0280101	-0.0967999	0.0122574	0.0553428	0.0710969	0.0627498	-0.0160702	0.0626852	-0.0676365	0.0178841
	A9 L-Arabinose	0.765255	0.349333	-0.0811704	0.17618	0.125153	0.169279	-0.169375	0.0253065	0.113614	-0.058797	0.0581559	-0.0942806	-0.0242115	0.0211293	-0.0178579	-0.0810182	0.00147699	0.0605151	-0.00506151	-0.0483394	-0.0237615	-0.127824	-0.0462566	0.0365137	-0.114624	0.0465931	0.0445997	0.0146149	0.125969	-0.0248196	0.0357146	-0.00368744	0.028724	-0.00696958	0.012073	0.00636787	-0.0377057	-0.0417861	0.034131	0.00595485	-0.0321289	-0.0233106	-0.00192542	-0.0103508	-0.0555816	0.0303967	-0.0352366	0.129464
	A10 D-Arabitol	0.79301	0.318156	-0.145634	0.197158	0.0269781	-0.0181497	-0.229129	-0.0350965	0.0549034	0.0592873	-0.0331754	-0.00628648	-0.011291	-0.0217775	-0.0410398	-0.0663849	0.0201747	0.0418215	0.0349947	-0.0554222	-0.047099	-0.0402781	-0.00726333	-0.0162832	-0.0806883	0.000957737	0.110734	0.0608624	0.065322	0.00199373	0.0238337	-0.0129044	0.0576723	-0.0655815	0.0518557	-0.0507041	0.00285219	-0.0140866	0.0114706	-0.0124974	-0.0371771	-0.0807543	0.0104381	0.08165	-0.00133628	0.0213655	-0.0603064	0.0238669
	A11 Arbutin	0.72354	0.00516452	-0.308497	-0.27985	-0.099251	-0.0651527	0.131797	-0.248853	0.136408	0.0845404	-0.0533541	0.0257756	0.0724213	-0.0300156	-0.124865	0.0763811	0.0703785	-0.0543859	0.129252	-0.0780092	-0.0792426	-0.0139182	-0.0825518	-0.0615554	0.0402703	-0.0399392	-0.10223	-0.0169496	0.028474	-0.005969	0.0294937	-0.0389962	-0.00557003	0.0298	-0.109151	-0.0155801	0.0374225	0.00885468	-0.0475736	0.0852359	0.0119551	-0.0331738	0.059469	-0.0524951	0.0194265	0.0348972	-0.0190706	0.0448592
	A12 D-Cellobiose	0.705446	0.474314	0.0146006	-0.0481692	-0.158904	-0.0583271	0.0978789	-0.106484	-0.126005	0.0277377	-0.105683	0.0349851	0.0664552	-0.0925248	0.0568729	0.0586949	-0.0996979	0.0214197	-0.0770014	-0.013508	0.0139569	0.129146	-0.0784702	-0.0130626	-0.0466679	-0.00241066	0.0655452	0.113811	0.0204721	0.0605262	-0.104228	-0.147498	0.0305176	-0.0152249	0.0525129	0.0290586	-0.00524744	0.013128	-0.0268381	-0.0358578	-0.0647218	0.0351272	-0.0470185	0.0247695	-0.0131805	-0.0298895	-0.00363922	0.131205
	B1 a- Cyclodextrin	0.313815	0.38978	0.329858	0.361372	-0.00738185	-0.0593224	0.36453	0.00897972	-0.209585	0.285913	0.0778369	-0.179067	0.054662	-0.119174	0.00232129	0.0959499	-0.00645039	-0.0983758	-0.170612	-0.0620987	-0.14129	-0.125212	-0.130737	-0.032567	-0.125114	-0.0923286	-0.00233357	-0.161868	-0.0939362	-0.0496047	0.0572736	-0.0242128	0.0620996	0.0251319	0.0297757	0.0636598	-0.0295385	-0.00552927	0.0186608	-0.0256335	0.0087097	0.0254849	0.0340837	0.0494843	0.0233455	0.00459471	-0.0166712	-0.0368867
	B2 b-Cyclodextrin	0.718997	-0.205827	-0.0430452	0.258117	-0.0232438	0.0666373	-0.109135	-0.0890184	-0.00902367	-0.26868	0.185176	0.00274156	-0.0621919	-0.0172883	-0.117567	0.15049	0.213992	-0.00216146	-0.0529064	-0.080118	0.114761	0.134613	-0.00779422	-0.112567	-0.0657796	-0.097734	0.0463944	0.0335024	0.0143851	-0.0889389	0.0831852	-0.07679	-0.04299	0.0295926	-0.0289465	0.138225	0.0261591	0.0509522	0.0136736	-0.00315931	-0.0227115	0.014679	-0.114722	-0.00820011	0.0436703	0.00335254	-0.00984443	-0.0109521
	B3 Dextrin	0.772196	0.171476	0.153444	-0.0317784	-0.195106	-0.298825	-0.0270069	-0.045874	-0.159037	-0.0502628	-0.00567644	0.103167	0.0715194	0.0898837	-0.10279	-0.10554	0.055283	-0.00321315	-0.05863	0.0697758	-0.0401052	-0.00420275	-0.133376	0.0293103	0.0605867	0.0401757	0.0342944	0.0362315	-0.0622911	-0.0295692	0.0293187	-0.0474135	-0.0591902	-0.0103042	-0.024884	-0.0626246	0.035675	0.0650997	0.0585403	-0.0502281	0.013618	0.0352637	0.00542787	-0.0397643	-0.116208	-0.096356	0.0278718	0.0462063
	B4 i-Erythritol	0.804688	0.10118	-0.33762	0.0574076	-0.124605	-0.106226	-0.0770481	0.277282	-0.0464606	0.0353301	-0.0798312	0.0330743	0.0621828	-0.00188384	0.0613286	0.0667516	-0.0110161	0.0352342	0.00038488	-0.0285053	0.00245556	0.00736386	0.0702202	0.00803299	-0.0177524	-0.0442551	0.00572153	-0.0268166	0.0198805	0.0234747	0.0365644	-0.0331814	-0.0216942	0.0335595	-0.089422	-0.0309084	-0.0280026	-0.00366179	-0.0130494	0.0264644	-0.00243618	0.0160565	-0.027722	-0.0056244	-0.0094434	-0.00224245	-0.0502592	0.0167407
	B5 D-Fructose	0.76428	0.391235	0.0643579	-0.200477	-0.183042	0.00859507	0.105015	-0.0989727	-0.150287	-0.0234746	-0.100912	-0.00258741	-0.0192173	-0.00148199	0.0739518	-0.015853	-0.0348853	0.0288479	-0.032795	0.0388507	0.0798898	0.00235246	0.0257488	-0.0818251	0.0833292	0.0145034	0.0304838	0.00881684	-0.0315448	-0.00653845	0.0147849	-0.0631345	0.0378896	0.00628693	0.0441543	0.0262797	0.0449173	0.000257038	-0.0594087	-0.0579598	0.0359044	0.00300068	-0.0342743	-0.0260797	0.0144736	-0.0163602	-0.0172098	-0.0561577
	B6 L-Fucose	0.560881	-0.338492	0.4476	0.0913236	-0.182343	0.0510839	0.206595	0.0660109	-0.0159993	-0.0563477	-0.189042	-0.149704	0.0702838	0.0839017	-0.0948501	-0.00628249	0.165296	0.0938827	0.0908861	-0.0313748	-0.0308622	0.0170938	0.0184444	-0.0233488	0.0096371	0.0264745	-0.0183681	0.0673026	-0.0396198	0.0714764	-0.0214894	0.0222666	0.145034	0.239806	-0.0152643	-0.0892011	0.0110866	0.00378862	0.164885	-0.0684536	-0.0171438	-0.000607136	-0.0541434	0.0469525	-0.0478015	0.036262	-0.0121258	-0.00487044
	B7 D-Galactose	0.790328	0.328128	0.0464958	-0.159023	0.0581449	-0.249747	-0.017215	0.0165934	0.0175909	-0.0673362	-0.0301949	-0.132198	0.0376817	-0.0361102	0.0743136	-0.0466247	0.0406042	0.0822622	0.0379061	-0.115833	-0.00300218	0.00918734	-0.00677487	-0.0253267	0.0861827	0.0604753	-0.00660765	0.0325765	0.00962573	-0.0640685	0.060079	-0.029761	-0.0660394	0.0300669	0.0342616	0.0172893	-0.0626398	-0.00753243	-0.00508625	0.0687166	0.0456367	-0.0742795	0.0036901	0.102511	0.017119	-0.0123688	-0.0321037	-0.0278246
	B8 D-Galacturonic Acid	0.791799	0.269676	0.127522	-0.279459	0.12259	-0.0740702	0.0659014	0.0457948	-0.100727	-0.0275164	-0.0896657	-0.0713985	0.0354005	0.0103622	0.0541972	-0.0099401	0.030367	0.00146068	0.0788443	0.0618634	-0.012497	0.0188883	-0.0142541	0.0337336	-0.029404	0.00845605	0.0419563	-0.0810903	0.0671879	0.00325456	0.0895704	-0.0188238	-0.124368	0.00937955	-0.0218022	0.0192939	0.00616996	-0.0263646	-0.0314956	-0.0547382	-0.0513236	-0.117485	-0.0458269	0.0967261	0.0242643	-0.037934	0.0622229	-0.0521558
	B9 Gentibiose	0.80708	0.161413	0.258345	-0.193779	0.18977	0.0346315	0.054876	0.0133629	-0.128538	-0.0638715	0.0197386	-0.0719406	0.0104736	0.0593823	0.00518103	-0.000129367	0.0406898	-0.0485396	0.0463174	-0.0486013	0.0100321	0.0351812	0.0181343	0.0348588	-0.0230128	0.0739912	0.0228453	0.0101775	-0.00462619	0.10486	0.151116	-0.0318152	-0.0410979	-0.0207936	-0.0256312	0.0527338	-0.029396	0.00116009	0.0520848	-0.00452722	0.0256831	-0.0503381	0.036988	-0.0606981	-0.0645781	0.0243081	-0.0443154	-0.0569456
	B10 D-Gluconic Acid	0.78551	0.335752	0.183562	0.0874922	0.19493	-0.0503011	-0.0257574	-0.000427238	-0.101451	-0.116385	0.00944296	-0.16881	-0.0281347	0.0106798	0.108789	-0.0862852	0.00668099	-0.00508562	-0.00116278	0.00466585	-0.0549434	0.0139995	0.0405173	0.0090496	0.0228781	0.000185972	-0.0175098	0.0486438	-0.0235228	0.00275568	0.0551177	0.0074097	-0.00186018	0.00306546	0.0266301	-0.0307713	0.0311522	-0.0164347	-0.0252233	0.0896186	-0.0241561	0.129793	-0.0165394	-0.0690697	0.0546202	0.0322298	0.0559439	-0.0453145
	B11 D-Glucosamine	0.814358	-0.303621	-0.124235	0.0619836	-0.0232673	0.053473	-0.0688366	-0.175762	-0.111719	0.0539931	0.0717214	-0.0190195	0.0488771	0.0316269	-0.151928	0.0167885	0.0179886	0.0476522	0.0441747	0.0391967	-0.0473129	-0.0292862	0.0848274	0.0126272	0.0425478	0.00706821	-0.00878436	-0.0405694	0.0479535	-0.0722298	-0.011437	-0.0488867	-0.0761344	-0.0605254	0.0572477	-0.00724963	-0.0858052	0.000476329	0.00878214	-0.0599983	-0.0673362	0.0630015	-0.0137019	0.0584418	-0.009186	0.082314	0.00654302	-0.0115136
	B12 a-D-Glucose	0.499157	0.517493	-0.000368676	-0.133088	-0.118394	-0.167061	0.344161	0.0472358	0.277858	-0.0682345	0.154086	0.0618488	-0.0581331	-0.0117681	-0.0248976	-0.0445844	-0.140066	0.225849	-0.0401816	0.061746	0.0557375	0.0399424	0.0642647	-0.0285747	-0.0629245	-0.159684	-0.0447119	0.00487856	0.0193101	0.0132113	-0.0214296	-0.0159229	0.081683	-0.0378814	-0.00467193	-0.0613622	-0.0218452	0.0815053	0.0548165	-0.0226498	-0.0687885	-0.0409932	0.0334319	-0.0313462	0.035048	0.0777599	0.00611153	-0.0722236
	C1 Glucose-1-Phophate	0.76262	0.245208	-0.171144	0.340613	0.0954728	-0.00399998	-0.078853	-0.00123243	-0.0565511	0.0752841	-0.12513	0.0307175	-0.0527323	-0.0332085	-0.0301775	-0.0293965	-0.0415393	0.073724	-0.0465925	0.073089	-0.0251886	0.118915	0.0213108	-0.0628835	-0.0150499	-0.000243396	0.0583042	0.0746928	-0.072749	0.00939049	-0.00607545	0.0924584	-0.0290444	-0.130474	-0.00635225	0.00868424	0.108595	0.0150593	0.113444	0.0205899	0.00796611	-0.0109545	0.00663	0.0601802	-0.00335055	-0.0341255	-0.0507926	0.0270998
	C2 Glucuronamide	0.554971	-0.229234	0.461288	0.263563	-0.141093	0.110585	-0.00931263	0.0242345	0.00433036	0.0109746	-0.113416	-0.144575	0.0185274	0.271224	0.091398	0.00787372	0.225059	0.113425	0.0328766	0.0536645	0.0139257	0.0849834	-0.0272565	0.12867	0.00928209	-0.136512	0.00909583	-0.102922	0.0997872	0.0270229	-0.0883653	-0.046775	0.0834416	-0.106865	0.0339989	0.0845154	0.0558981	0.0223059	-0.0614648	0.0870245	0.0741535	-0.0222442	0.0772896	0.010079	-0.0124351	-0.0475891	0.0148483	0.0229015
	C3 D-Glucuronic Acid	0.798456	-0.218959	-0.294786	-0.103924	-0.22583	-0.086131	-0.0291592	-0.0245105	-0.00464009	0.0370667	0.060108	0.0310741	-0.0424797	0.0560987	0.0891321	0.0171652	0.017974	-0.115944	0.0946366	0.0305517	-0.0145928	0.00610656	0.0633009	0.0478313	0.0328885	-0.0141905	0.0586671	0.0444036	-0.0403753	-0.0642636	0.0355945	0.0389236	0.0585903	0.0246174	0.0785038	0.0628416	0.0302826	-0.00974963	0.033013	0.00190324	-0.0204113	0.0579715	0.0273612	-0.0198062	0.00653699	0.0159889	-0.0265694	0.0247806
	C4 Glycerol	0.805983	0.197091	-0.261758	0.129265	-0.0837794	-0.174532	-0.172583	0.169306	-0.0238873	0.0238267	-0.104874	0.0277182	-0.00062393	-0.0120619	0.0576578	0.0451023	0.00434371	0.0662519	-0.0292975	-0.0321628	0.013625	0.00206273	0.0688534	-0.0303964	-0.00116221	-0.00658267	0.0407472	-0.0597157	-0.0135634	-0.0264389	0.00045575	0.0329791	-0.0284887	0.0066113	-0.0114839	-0.00974622	-0.0245893	0.0226413	0.0461238	0.0900728	0.0299348	0.024103	-0.041712	0.046251	-0.00777878	-0.0073144	-0.0126957	-0.048297
	C5 Glycogen	0.765669	0.362442	0.153457	0.00226348	-0.185285	-0.0275227	-0.159156	-0.00498987	-0.0498949	-0.0170333	0.0189915	0.117829	-0.0820502	0.0367596	0.00694065	-0.107784	0.0438695	-0.139145	-0.0290455	0.0704832	-0.0100846	-0.0385477	-0.079012	0.0205274	-0.0500252	0.0168649	-0.0276361	-0.00484415	-0.0394349	0.0551721	-0.0984164	0.0925396	-0.0109154	0.0378588	-0.105689	0.0679513	0.0183098	0.078536	-0.00799618	-0.0381725	0.0670307	-0.0851284	-0.0108287	0.00813251	0.0478072	0.0789171	0.00175788	0.0148257
	C6 m-Inositol	0.807351	0.0268193	-0.30624	0.107288	-0.0210172	-0.155676	-0.152229	0.290321	0.0194306	-0.0100125	-0.0367854	-0.0189744	0.0305596	0.0150989	0.0574948	0.1053	0.0253157	0.00592968	-0.0267738	-0.0420064	-0.0325872	0.0035744	0.0290877	-0.0204161	0.0220236	0.0251694	-0.00336465	-0.0211453	0.0385444	-0.0177417	0.00518095	-0.0524884	0.0228694	0.0326698	-0.076055	-0.0055037	-0.0626779	0.0192624	0.00336871	0.020421	0.0343159	-0.000136872	0.0471946	-0.0560328	0.0330843	0.0189958	-0.0437974	0.00731699
	C7 2-Keto-D-Gluconic Acid	0.666823	0.348149	0.364046	-0.0584151	-0.0608567	-0.21743	0.0863491	0.120263	0.0599309	-0.102189	0.144045	0.0601863	0.0653933	0.0519836	0.0262215	-0.126445	0.0162392	-0.0123103	0.0497852	0.083568	-0.164301	0.0334969	-0.00661096	0.0138077	-0.00976533	-0.0287206	-0.118789	0.00102739	-0.0739844	-0.0957982	-0.0541043	-0.0170959	-0.0655936	-0.0487186	-0.104805	0.0747588	0.0168239	0.00328334	0.021385	0.0455445	-0.0431827	-0.0315893	-0.0682325	0.00605769	0.0141674	0.0375111	-0.0154581	0.0520469
	C8 a-D-Lactose	0.820074	-0.323925	-0.14705	-0.0684738	0.0790035	0.0867223	-0.0936131	0.00786949	0.0291946	0.051259	0.1992	-0.116916	0.0325858	0.0146559	0.0302969	-0.014933	-0.0102894	0.0861895	-0.00775957	0.0502242	-0.0766211	-0.00789797	-0.0361356	-0.0153493	0.0330583	0.00958169	-0.0467298	0.00932288	-0.0191728	0.0126298	0.0110155	0.0535277	-0.0285013	0.0628924	0.0260091	0.00899626	0.0127094	0.0962951	-0.0289867	-0.0131397	-0.00121731	-0.019132	-0.024435	0.000929307	-0.0192809	0.00412818	-0.00731337	0.0244348
	C9 Lactulose	0.832969	-0.365418	-0.0852914	-0.0185719	-0.0265178	-0.0776785	-0.0250893	-0.0569848	-0.132995	0.0291222	0.106532	-0.115444	-0.00777958	-0.0138539	-0.0214601	-0.0280638	0.000360825	0.0854672	-0.0111233	0.0441592	-0.063315	-0.0275055	0.0638729	0.00629767	0.0673124	0.0387653	-0.0361144	0.00620263	-0.023035	0.0436144	-0.0181174	-0.00826048	-0.00316798	-0.0471684	0.0462597	0.0326781	0.00628386	-0.00990374	0.0315639	-0.0096472	-0.00356252	-0.0385319	0.0206494	-0.016063	0.0583283	-0.0138534	-0.0115101	-0.000102111
	C10 Maltilol	0.813676	-0.262135	-0.239023	-0.240857	-0.014968	-0.0612367	0.0655627	0.0355631	-0.0255789	0.131287	0.0627063	-0.0148711	0.0504496	0.0425943	0.0758943	-0.0359109	0.0307911	-0.0173121	0.0833917	0.0568878	-0.00835333	0.0309221	-0.0151232	0.0309327	-0.0153837	0.0127384	-0.00565139	0.0476884	-0.0241483	-0.0133117	0.0337413	0.0324617	0.0333668	0.0213917	0.0701031	0.0464678	0.00752132	-0.00905866	-0.0139464	-0.0101623	-0.0480726	-0.000488815	-0.0599397	-0.0122135	0.0428966	0.0486399	0.00517653	0.0271741
	C11 Maltose	0.768642	0.462249	0.0175276	0.0231041	-0.168823	-7.92427e-05	-0.160079	-0.0815266	-0.0206845	-0.0504014	-0.00657779	-0.029189	-0.0610855	0.0317387	0.0322816	-0.0522669	0.0277658	-0.0576016	-0.00324721	-0.00965885	0.00111084	-0.0240442	0.00334576	0.0140139	-0.0170022	-0.0477856	0.00590565	0.0549567	-0.0484016	0.108894	0.0593565	0.0222689	-0.0110326	0.061081	-0.0405514	0.0174141	0.00313852	-0.0344638	-0.0803063	-0.0382298	-0.0225642	-0.0242695	-0.0233026	0.0593917	0.0808256	0.0197682	0.00417728	-0.00171062
	C12 Maltotriose	0.715534	0.52716	-0.089799	-0.00044497	-0.18567	0.133017	-0.0634883	-0.113036	0.0575933	0.00204059	-0.00954961	-0.0362355	-0.0528191	0.00588783	0.000284346	-0.0460872	-0.0723522	0.003129	0.0163884	-0.0198496	-0.0321724	-0.0319092	0.0352606	0.00880334	-0.0208828	-0.102354	0.00244615	0.0251176	0.0410069	0.0845788	0.0260302	0.0251994	-0.00947215	0.0705263	-0.0297973	0.037796	-0.0386999	-0.0346767	-0.0412343	-0.0552059	-0.0170724	0.0249032	0.0231202	-0.0125761	0.00559492	-0.0235633	0.0226266	0.0488064
	D1 D-Mannitol	0.711102	0.388288	-0.0914378	-0.19423	0.145571	0.165714	0.0977136	-0.0922381	0.247581	0.0132983	0.00682061	-0.0269982	0.118197	-0.0973875	0.00847068	-0.0284297	0.00581554	0.0927063	0.0285303	-0.076152	0.0193087	-0.0212052	-0.00891638	-0.0164722	0.0777361	0.0309048	0.061507	0.0236428	-0.0174989	-0.140617	0.020949	-0.000300224	0.0449274	0.0393799	0.0160757	0.0739535	0.00422655	0.0237829	-0.0195437	0.0107876	0.0992266	-0.0477693	0.00108278	-0.0504102	-0.0100758	-0.0252751	0.0820652	0.0499588
	D2 D-Mannose	0.769111	0.276914	0.140427	-0.284348	0.000257712	0.268445	0.108831	-0.0493269	-0.0778277	-0.045089	0.0349543	-0.0511883	0.0544318	0.0130467	0.0596884	0.0327655	0.0607015	-0.00671257	-0.0626515	0.0753398	0.124733	-0.0120131	0.0235374	-0.0336245	0.0444375	0.0424665	-0.00798123	-0.0215925	-0.0249278	0.0245655	0.0433876	-0.025492	0.0370554	-0.109212	-0.030776	-0.0121162	-0.0391011	-0.00531509	0.0442857	-0.0257642	-0.0351593	0.00204383	0.0345657	-0.00279055	-0.0168527	-0.000150177	-0.0110907	-0.0280011
	D3 D-Melezitose	0.799213	0.118952	0.166364	-0.320611	0.00519671	0.223442	0.0455017	-0.014412	-0.0358874	-0.0140124	0.0557131	0.0302658	0.0421869	0.0446611	-0.0082389	0.063697	0.0763744	-0.0869887	-0.0515289	0.0757686	0.109996	-0.0382401	-0.00137608	-0.0790363	0.0251868	0.0592226	0.0144254	-0.0130913	-0.0388475	0.00973633	0.0918206	0.0144263	0.0788003	-0.112957	-0.092346	-0.0423075	0.0184871	0.0451726	0.0296158	-0.0194883	0.00167963	-0.000331928	0.0871129	0.0600306	-0.0164801	0.0133388	0.00985564	0.0492048
	D4 D-Melibiose	0.735193	-0.3985	-0.254718	0.035564	-0.186955	-0.0200898	0.158663	0.0546682	-0.0267261	-0.138916	0.0191575	-0.12731	-0.0169411	-0.00287214	0.0503757	-0.000491395	-0.0967474	0.00632501	-0.00636287	0.0010769	-0.0122816	-0.0398909	0.00921374	0.0166586	-0.0735946	0.0124418	0.0619245	0.0134425	-0.0496346	-0.000571903	0.0261173	-0.0263843	-0.0241939	-0.0419405	0.0367025	-0.0246454	0.0968825	-0.0454652	-0.0362505	0.0428355	0.0369288	-0.0413205	-0.0239315	-0.0529652	-0.0675627	0.153802	0.0162746	0.0376295
	D5 a-Methyl-D-Galactoside	0.70986	-0.373403	0.334746	-0.0368214	-0.162718	-0.122458	-0.0979197	-0.0398249	0.142021	0.016225	-0.0767128	-0.0244642	-0.0411492	-0.203753	-0.0175813	-0.0424568	0.0259555	-0.0117898	-0.0559992	0.0758236	0.010878	0.0398845	-0.000956495	0.0938778	-0.0533664	0.0396915	0.00332865	0.0416073	0.0125395	-0.0642285	0.0691435	-0.000694357	0.0752962	-0.00417178	-0.0627141	0.00875746	-0.00859332	-0.0212454	-0.0575893	0.021321	-0.0338101	0.0615757	0.0483166	0.0691681	0.0111922	0.0108481	0.0118847	-0.0163463
	D6 b-Methyl-D-Galactoside	0.707845	-0.385013	0.427446	0.0573877	-0.0776583	0.0648544	-0.00131223	0.0110133	0.045818	0.0113177	-0.115242	-0.0778888	-0.0342973	-0.079885	0.0408939	0.00511243	-0.00507028	0.0497273	-0.0411774	0.00317161	-0.0109696	-0.0343381	-0.0204713	0.0525825	0.0373696	-0.010729	-0.0489671	0.0825799	-0.0366908	-0.039459	0.00623032	0.010942	-0.0151534	-0.0685819	-0.0569607	-0.0339862	-0.041838	-0.0285418	-0.0812047	-0.00738484	-0.0057769	-0.0283154	-0.0481194	-0.0272088	0.0089931	0.023904	-0.00672518	-0.0483455
	D7 a-Methyl-D-Glucoside	0.847527	-0.113193	-0.0168693	0.0150343	0.137927	0.192368	-0.182097	0.0627656	-0.0208228	0.0783367	0.124987	-0.06437	0.0403462	0.0509065	0.0105913	0.0505432	-0.00322193	0.0212898	-0.0652054	0.0756738	-0.0110641	-0.0168901	-0.0340869	-0.0451849	0.0293477	0.000782947	-0.00764504	0.0209604	-0.032128	0.027136	0.0415521	0.0353558	0.0673559	0.00118328	0.0292565	-0.00687334	-0.016224	0.120998	-0.0968946	0.0397753	-0.0916443	0.00872561	-0.0767392	-0.0217726	-0.0426225	0.014334	0.06968	0.00541211
	D8 b-Methyl-D-Glucoside	0.81394	0.00472413	-0.304596	0.157832	-0.0696043	-0.144465	-0.0954333	0.251676	-0.0970017	-0.0124224	-0.0462801	-0.00494062	0.0255018	0.0179942	0.0386603	0.0664965	-0.0270967	0.00804347	0.0143614	-0.0229087	-0.0112258	-0.00984062	0.012175	-0.0512333	0.0350928	0.0161829	-0.0350445	-0.0391168	0.0286476	0.0335449	0.0192139	-0.0733514	0.0290408	-0.0347043	-0.109263	-0.0867467	-0.0143229	0.00826787	-0.0334497	0.000664743	0.002623	0.0708762	0.0214247	-0.0417462	0.022625	-0.00439746	-0.00209948	0.0133354
	D9 Palatinose	0.811952	0.209855	-0.101668	0.000135699	-0.281953	0.206656	-0.167346	-0.0133345	-0.0609291	-0.0211696	0.0265864	0.0260342	0.00710157	0.0266474	0.0204526	0.0218137	0.0975957	-0.019243	-0.072455	-0.0343692	0.00237414	-0.0632644	0.0144246	0.00620991	0.0220344	0.0219084	-0.0554024	-0.0239576	-0.0122559	0.0554648	-0.00702259	-0.028658	-0.00534728	-0.0153708	0.0296533	-0.104814	0.0272017	-0.0483869	0.0315992	0.0144647	-0.0761601	-0.059291	-0.00467934	-0.00916164	0.0688676	0.0114623	0.0483633	-0.0358452
	D10 D-Psicose	0.718715	-0.159411	0.520205	-0.00510607	-0.0932815	-0.033261	0.033847	-0.00218637	-0.0304022	0.0107445	-0.082647	0.00949513	0.0386677	0.0912419	-0.0315024	-0.0115396	-0.0458717	0.0826984	-0.0611344	-0.123842	-0.0720107	-0.00777542	0.0189352	0.00761399	0.0863123	0.0276543	0.0222054	0.0186795	-0.0713481	-0.0417152	0.00796932	0.0509382	0.041534	-0.0539256	0.0313296	0.0320073	0.0198791	-0.0856223	-0.0637853	-0.0375077	-0.0183734	-0.068386	0.0274759	-0.0759896	0.0257766	0.0221565	-0.0737523	0.0243724
	D11 D-Raffinose	0.769797	0.0684327	0.110706	0.00797062	-0.263775	-0.244428	-0.124641	-0.0197022	-0.0268505	-0.0855455	0.100774	0.190458	0.0843652	0.0737665	-0.128216	-0.128842	0.0565125	-0.0263363	-0.0681108	0.0924754	-0.00242396	-0.0623034	-0.102622	0.073782	-0.025985	-0.0570523	0.00843348	0.0152458	0.0518735	-0.0359475	0.0520097	-0.0662933	-0.0141689	0.028178	0.116174	-0.0364951	-0.0936131	-0.0210977	0.0161719	0.0255275	0.0542272	0.0385668	0.0163551	-0.0618704	-0.0468109	-0.00256097	0.013914	-0.0566663
	D12 L-Rhamnose	0.787277	0.135329	-0.325198	0.0972574	-0.0506716	0.194232	-0.144274	0.126137	0.0462072	0.147507	-0.0347917	0.0926744	0.138324	-0.043948	-0.0222891	0.0306073	-0.0177639	0.0574368	-0.00632569	0.0177842	-0.0849952	-0.00411921	0.0718969	0.0135231	0.040565	-0.0894984	0.0403498	0.056671	-0.012534	0.00901256	0.0425221	-0.00890876	-0.00533203	0.0220965	-0.062708	0.0495535	0.0256464	-0.0126346	0.0289491	-0.0556836	-0.0152377	0.000511959	0.0827856	-0.0331724	-0.0394464	-0.0180742	0.00766194	-0.0598419
	E1 D-Ribose	0.675161	0.335392	-0.31628	-0.000590447	-0.163524	-0.0180761	0.151601	-0.056228	0.190153	-0.182752	-0.0720848	-0.0630142	-0.00620058	-0.0326292	-0.0997399	0.121136	0.0631687	0.0478288	0.00180104	0.00211579	-0.121073	-0.00125749	0.00167831	0.0847032	-0.0241337	0.0916956	0.13558	-0.153782	0.0185284	0.00708625	0.0472117	0.17527	-0.05251	-0.037228	0.0393771	-0.0425281	0.0485552	0.056984	-0.0122368	-0.0295267	0.0124589	0.101051	-0.0178101	-0.0484977	0.0277733	0.00836747	0.0400147	0.0260061
	E2 Salicin	0.799917	0.345349	0.196565	0.0150843	0.163941	0.0187223	-0.168283	-0.00741579	-0.0521892	-0.0331346	0.00383887	-0.0497091	-0.087112	-0.0223735	0.0530849	-0.0367154	0.0273355	-0.125674	0.0592907	0.0039716	-0.00816082	-0.00179545	0.0586918	-0.00733954	-0.0347295	0.0277047	-0.00642392	-0.00523667	-0.00817084	-0.0295592	-0.0278834	0.0669052	0.061034	0.0207413	-0.00696582	-0.0195146	0.012935	0.0109693	0.0221169	0.022708	0.0437024	0.0807509	0.0431994	-0.0555867	0.000253022	0.0403383	0.0197421	-0.0146064
	E3 Sedoheptulosan	0.601456	-0.314969	0.0991995	0.199302	-0.155856	0.430814	0.186111	0.130458	0.0571402	-0.08822	-0.047261	-0.0768686	-0.015486	0.0273464	0.0462237	-0.010104	-0.0656003	-0.110843	0.147662	0.175142	-0.105978	0.0244307	-0.113161	-0.109801	0.0247016	-0.0825575	0.112496	0.0906224	-0.0339106	-0.0637451	-0.0186622	-0.00214413	-0.0698703	0.007421	0.00785355	-0.115989	-0.102132	0.0372534	-0.056306	0.0418228	0.0440393	-0.0121325	0.0552555	0.0636689	0.0312147	-0.0134594	-0.00761212	-0.0138047
	E4 D-Sorbitol	0.781378	0.156108	-0.297937	-0.125876	-0.232225	0.15757	-0.09349	0.0827099	0.0717455	0.0457093	0.0327193	0.0568305	0.0852169	-0.0459088	0.0293148	0.0692545	0.0365883	-0.0209524	-0.0384975	0.00403557	0.05879	-0.0265927	-0.0656988	-0.0697339	-0.00735882	0.0491686	-0.0943234	-0.0873075	-0.0159799	-0.0633179	-0.0926492	-0.0493849	0.00326873	0.0262769	0.104463	-0.0365938	0.072048	-0.0782222	0.022023	0.02857	0.026914	-0.0137769	-0.0105208	-0.0136904	-0.0358484	0.0183981	0.0371524	-0.0254617
	E5 L-Sorbose	0.781521	-0.214274	-0.376559	0.0119456	-0.118801	-0.127587	0.0858147	0.109406	-0.0810023	0.00274385	0.00239854	0.0037485	-0.13731	-0.00300075	0.0901603	-0.00603632	0.00866801	-0.0966411	0.0690213	-0.094126	0.0547999	-0.00157688	0.0421295	-0.0402645	-0.00843534	-0.0553562	0.000944328	-0.0222794	-0.0243237	-0.098291	0.0166829	-0.0137001	0.0665074	-0.0297183	-0.0496942	-0.0321799	0.0179475	-0.00379768	-0.0112993	-0.0287885	-0.0110118	-0.0337932	-0.0373736	0.010587	-0.0460166	-0.0326467	0.0786865	0.046044
	E6 Stachynose	0.837835	-0.23859	0.15388	-0.18397	-0.049767	-0.131314	-0.0737162	-0.0332821	-0.0237242	-0.0265353	0.0972178	-0.00104409	0.0229405	-0.0750547	-0.0739062	0.0712786	-0.0096592	0.0230663	-0.0440512	0.0258743	-0.00624781	0.00529134	0.0162609	0.0686658	-0.0612818	0.063458	0.016832	0.0468121	-0.0270824	0.00215118	0.0622848	0.0563931	0.102147	0.0184322	0.0375892	-0.0468084	-0.009347	-0.0110578	-0.013915	0.0993552	-0.0155707	-0.0251888	-0.0040652	0.0508805	0.0892245	-0.088471	0.0038898	-0.00589724
	E7 Sucrose	0.715326	0.416842	-0.122152	-0.145309	-0.253262	-0.183168	0.0264742	0.037297	0.0992396	-0.123153	-0.0109468	-0.0154706	-0.0592277	0.0207608	0.0420598	-0.0255477	-0.0188221	0.0623815	-0.0365197	0.00801084	0.0832763	-0.057817	-0.0352864	-0.0620274	0.0834607	-0.00434362	-0.000480937	-0.0595175	0.0588688	0.00350104	-0.0207729	0.0517067	0.0226772	0.00288696	0.0506251	0.000448657	-0.00608544	0.103273	-0.0557954	-0.0755853	0.0671113	0.0405586	0.0401158	0.0621284	0.0276309	0.00293463	-0.0768301	-0.0323827
	E8 D-Tagatose	0.737554	-0.419665	-0.107823	-0.0524326	-0.194883	0.0784421	0.128165	0.0603106	-0.0679311	-0.132361	0.00491407	-0.0514258	-0.0750172	-0.109279	-0.0812898	-0.0197835	-0.126376	-0.0119021	0.0666508	0.0532738	0.0416201	-0.063732	0.023088	-0.00659612	-0.115117	0.0232031	0.0731192	-0.0335107	-0.00326996	0.0829906	0.0115835	-0.0707584	-0.0536996	-0.00877677	0.00566204	0.0280837	0.0370421	-0.0156761	-0.00509448	0.0544627	0.0875561	-0.0365629	-0.0360764	-0.0494052	-0.0673901	-0.0290753	-0.0849185	-0.0265895
	E9 D-Trehalose	0.798895	0.0599919	0.00235584	-0.108239	0.321956	-0.220237	-0.0189047	0.133753	0.063864	-0.0134268	0.0118431	-0.12081	0.0158576	-0.0470801	0.030879	0.00729023	0.0282411	-0.0248379	0.112874	-0.113696	0.0193448	-0.0760837	-0.0898115	0.00279428	0.0709518	-0.0302453	0.0220688	0.065862	-0.0830021	0.0453751	-0.089968	-0.0467123	-0.0479304	-0.0555559	0.0341555	-0.0130185	0.0345064	0.022953	-0.0101532	-0.0428615	0.0109709	0.080426	0.00850009	0.0357337	-0.0358317	-0.0321378	-0.0105785	-0.057954
	E10 Turanose	0.717093	0.295746	-0.0791626	-0.0461774	-0.177382	0.287886	0.19108	0.175809	-0.0712672	-0.209231	0.0360074	0.0181887	0.0629719	-0.0700355	0.0648828	-0.0505385	0.0144647	-0.000195125	-0.0354358	-0.0383195	0.0616791	0.0124083	0.0419122	0.0327213	0.0107261	0.102591	-0.107673	-0.0561772	-0.0350839	-0.0578022	-0.105946	0.08179	-0.0269216	0.0136513	0.0274376	0.0467723	-0.0664762	-0.0468183	0.0173067	0.0721901	-0.0445774	0.0591885	-0.022529	0.084678	-0.0623252	-0.00600844	-0.07674	0.0608548
	E11 Xylitol	0.817184	0.0613363	-0.198202	-0.158193	0.137762	-0.0346237	-0.0251518	0.215019	0.0155231	0.161157	-0.111944	0.0385585	0.136334	0.0408061	0.000435847	0.0603184	0.0373118	0.0140903	0.0147776	0.16907	0.0293744	-0.021826	0.0451319	0.0360436	-0.0306132	-0.0428294	0.0414109	-0.0318458	-0.0285122	0.0145957	-0.0322379	0.0706205	-0.064399	0.0217854	0.0273895	0.0919408	-0.0845467	-0.067077	0.00396167	-0.0259728	-0.0703952	-0.00842916	-0.0286902	-0.0387382	-0.00567267	0.00618949	-0.0106845	-0.0070963
	E12 D-Xylose	0.742928	0.446964	-0.0151968	0.0413555	-0.182878	0.203835	-0.034601	-0.168615	-0.0923129	-0.0332437	-0.054087	0.00964597	-0.0678272	-0.0284877	0.0259348	0.00407223	-0.0294215	-0.0161834	0.0117954	-0.0951373	0.00281696	-0.0602337	0.0495181	0.0575182	0.014939	-0.0340074	0.00799074	0.0337542	0.00913192	0.0834803	-0.0672362	0.0297524	-0.052925	0.0288267	-0.0210496	0.0386394	-0.0265645	0.00961473	-0.0368699	-0.0395968	0.015217	0.0492817	-0.0126122	-0.0435685	-0.014209	-0.0464884	0.0570224	-0.00831436
	F1 g-Amino-butyric Acid	0.786821	0.276675	-0.0190852	0.0508757	0.12098	0.0302484	-0.103003	-0.218952	-0.0495563	0.195062	-0.150162	0.0374605	-0.0630585	0.061892	-0.0360273	0.0292394	-0.0351275	-0.00291097	-0.0488784	0.11206	-0.0421958	0.0678384	0.0856307	-0.0510698	0.00222234	0.0968979	-0.0290511	-0.0558913	0.0212251	-0.0334655	-0.0438301	-0.0262669	0.043145	0.0462075	0.0316305	-0.00836357	0.0168381	0.023245	-0.0613893	-0.00557509	0.134939	-0.0398019	-0.118197	0.00458308	-0.00721806	0.0686687	-0.0589659	-0.0432604
	F2 Bromosuccinic Acid	0.816854	-0.172376	0.336028	-0.0500797	0.0455597	-0.0541828	-0.0764819	-0.0500253	-0.122745	-0.00816478	0.00974477	0.0799146	-0.0741966	-0.0680331	-0.0179036	0.0387313	-0.0369161	-0.0280436	-0.0281798	-0.0855688	0.0618295	0.0599293	0.0535971	0.0479395	0.0324079	-0.0390262	0.0313481	-0.0315562	-0.0452341	-0.0418931	-0.0346354	0.019456	-0.0209532	0.0738358	0.0514892	-0.0394676	-0.0168687	0.0410723	-0.000862629	0.0752553	-0.049378	-0.0881836	0.118692	-0.00780509	-0.00211509	0.0154069	0.0034455	0.0236607
	F3 Fumaric Acid	0.765057	-0.0694642	0.456372	-0.0961369	0.0290692	-0.0808578	0.00856031	0.063401	0.000901774	-0.0152824	0.0631312	0.14288	-0.0111002	0.119093	-0.0436709	0.0243544	-0.0672112	-0.00603787	-0.0241598	-0.0914164	-0.11981	0.0509851	-0.00171043	-0.0530241	-0.0025963	0.0886653	0.05187	0.0145818	-0.0594666	0.0587345	-0.0231087	0.0366748	0.0572644	-0.0485079	-0.0186147	0.0139744	0.0218802	-0.0338534	0.00387209	0.0426881	-0.0239188	-0.000181393	0.00201423	-0.0306994	-0.00926596	0.00366362	0.0234176	-0.0255164
	F4 b-Hydroxy-butyric Acid	0.703099	-0.339015	0.383982	-0.023087	-0.136803	-0.0598743	-0.0958498	-0.0370495	0.104011	0.0966598	-0.13847	0.0624331	-0.108617	-0.169199	0.0402387	-0.0248555	0.00598821	-0.0345721	-0.0393933	0.00529113	0.0542269	0.0444905	-0.0064123	0.0759729	-0.0543396	0.0739761	-0.0328909	-0.00483217	0.0428794	-0.0314242	0.00718058	-0.0193104	-0.0419075	0.0505979	-0.0198186	0.0403531	0.0293089	0.0718154	-0.0160667	0.018086	-0.0406109	0.0451698	0.0839698	0.0638343	-0.0972539	0.0632074	0.0417981	-0.0356241
	F5 g-Hydroxy-butyric Acid	0.577752	-0.23606	0.576687	0.0178564	-0.12041	0.0931379	0.00127059	0.128463	0.183374	0.082943	-0.125021	0.0458458	-0.128358	0.0394758	0.0215541	-0.00914406	-0.0477864	-0.0978136	-0.00112822	-0.00546165	0.01767	0.00364699	0.0203558	-0.118448	-0.0196684	0.0409642	-0.0525936	-0.0270127	0.0274788	0.0104879	0.0822942	-0.0543263	-0.114551	0.0140314	0.120175	0.0166867	-0.030508	0.0874984	0.133627	0.00531674	0.00535473	-0.00883891	0.00870933	-0.0759217	0.137862	-0.0396328	-0.0211133	0.0734836
	F6 p-Hydroxyphenyl-acetic acid	0.78936	-0.220776	-0.335767	-0.149511	-0.123107	-0.0626683	0.0704927	0.0434954	-0.0478593	0.122596	-0.00381819	0.0368994	-0.104158	0.00582728	0.140129	-0.0763325	-0.0144777	-0.0765644	0.0853011	-0.00616366	0.036845	0.0256845	0.0379803	0.0057306	0.00129981	-0.10187	0.0701594	-0.0117981	-0.0156341	-0.0955452	0.00994451	0.0231665	0.0662116	0.0243162	0.0307083	0.00918603	0.0339152	-0.0129004	0.0157832	-0.0408166	-0.0515026	-0.0145161	-0.0154086	-0.0188709	-0.0291779	-0.0452706	0.0255104	0.0102152
	F7 a-Keto-glutaric Acid	0.792306	-0.394789	0.0417338	-0.123919	-0.0677366	-0.109662	-0.0590919	-0.0308383	0.0721415	-0.0373644	0.151142	-0.0317271	0.0365936	-0.0921465	-0.0516534	0.0073659	-0.0285875	0.0235646	-0.00252675	0.116916	-0.0273738	-0.0371052	0.0423133	-0.0476947	-0.0195463	0.0426876	0.0428456	0.0211348	0.0293265	0.0169718	-0.0382631	0.00497705	0.0643518	0.0102321	-0.0276135	0.0141547	-0.011685	-0.116937	0.00555773	-0.0107593	0.0907667	0.0313728	-0.00787979	0.0335039	0.0714696	-0.146635	0.0219127	-0.00559401
	F8 D-Lactic Acid Methyl Ester	0.679308	-0.297837	0.530703	0.013571	-0.0767276	0.00115496	-0.0112425	0.072022	0.115577	0.0488335	-0.147558	-0.0141921	-0.02687	-0.0397161	0.0339847	-0.0107672	-0.0348802	0.0345345	-0.0609795	-0.0942821	0.00631949	-0.003969	-0.0226398	0.00664449	0.0526304	-0.0181664	-0.0396738	-0.0366439	-0.0112404	0.00322547	0.0541434	0.00995372	-0.0362945	-0.0251169	0.02177	0.00160388	0.00221047	-0.0303089	-0.0233219	-0.0587841	-0.0355439	-0.00363108	-0.0293745	-0.0509043	-0.00571633	-0.0477031	0.0278089	0.0475909
	F9 L-Lactic Acid	0.811425	-0.365399	0.0586531	-0.0724397	0.0520902	0.0296558	-0.0718079	-0.000651958	-0.0124152	-0.0376849	0.178335	-0.143046	0.00112698	-0.120057	0.0268923	0.0212084	-0.0186061	0.0272601	-0.0555843	-0.030133	-0.0247461	-0.0185617	-0.0258778	0.0329777	-0.000680555	0.00262334	-0.0488514	-0.00686781	0.00636613	0.0816173	-0.0792319	-0.0314879	0.0165913	0.0403816	-0.0457556	-0.0435558	-0.0202249	0.0769253	-0.0492999	0.011727	0.0340198	-0.05855	-0.0346857	-0.0257291	-0.0357007	-0.0450862	-0.0324833	0.0357442
	F10 D-Malic Acid	0.833435	-0.340198	-0.161338	-0.090003	0.0337833	-0.00370214	-0.0777456	-0.0157632	-0.0463191	0.0856575	0.149582	-0.0614062	-0.062348	0.00871206	0.070262	-0.0442734	-0.0290471	0.0166341	-0.00128874	0.0105888	-0.0319301	-0.0203824	0.0163079	-0.0198294	0.0186421	-0.0418173	-0.0398899	-0.0489376	0.0483477	0.0535978	-0.00514386	-0.00434321	0.0146036	0.0493458	0.0314475	0.0214304	0.031627	0.0188854	0.0354476	-0.0256337	0.0127499	0.0415417	-0.00233979	-0.00643137	0.00464295	-0.0481446	-0.0422287	0.02892
	F11 L-Malic Acid	0.796513	-0.170356	0.373118	-0.0140597	0.0668089	0.082008	-0.0723375	-0.00738415	-0.0255541	-0.0199386	0.0707515	0.141742	-0.0103795	0.0640502	-0.083339	0.0665534	-0.0446341	-0.049533	-0.0390564	-0.0655467	0.0599423	-0.040872	0.0056185	-0.0410083	0.0212419	-0.0856133	0.0335084	0.0413424	-0.019109	-0.0323541	-0.0503783	0.0402735	0.0432654	-0.0475211	-0.0211226	-0.0164797	-0.0803442	-0.0445249	-0.00312228	0.0296938	0.043424	0.0417074	-0.0587747	-0.0171896	0.0105761	0.010016	-0.0430098	-0.0010354
	F12 Quinic Acid	0.747233	0.0936728	-0.118867	-0.170517	-0.0149933	-0.173839	0.0532477	-0.265057	0.00681127	0.0297314	-0.105182	-0.114554	-0.103068	0.221834	0.00213969	0.24506	-0.149957	0.0102185	-0.0539984	0.094406	0.0581054	-0.0352321	-0.0834677	0.0289795	0.0111439	-0.0715902	-0.103548	0.0759556	0.0420503	-0.00995928	0.031032	0.0318936	-0.0657039	0.0524163	-0.0137515	-0.0135394	0.0478454	-0.0959784	0.0297749	0.106074	-0.0312976	0.0406759	0.00822718	0.0419071	-0.027026	0.00860156	-0.0242402	0.0275595
	G1 D-Saccharin Acid	0.620942	0.402415	0.125727	0.236463	0.19917	-0.0352886	-0.0100817	-0.124264	0.285306	-0.105928	0.133734	-0.0583291	-0.118148	0.0597747	0.0462064	0.094401	0.0289873	-0.0618226	-0.0198537	0.0549905	-0.0430252	0.12917	0.171999	0.097597	-0.0539475	-0.0189616	-0.0793268	-0.0605435	-0.175652	-0.0154818	0.0075966	-0.0819969	-0.0380083	0.0161626	0.023153	-0.103042	-0.0469308	-0.0599638	-0.0162139	-0.0941684	0.0473771	-0.0343895	0.0188047	0.0118674	-0.0774476	-0.0746352	0.00967146	0.0275002
	G2 Sebacic Acid	0.689702	-0.298552	-0.272265	-0.0359012	0.231309	0.0661232	0.0926947	0.0148416	0.0158216	0.0698854	0.121549	0.0289134	-0.217668	0.0476833	0.0544448	-0.121109	0.1465	0.140197	-0.121217	-0.00354164	0.0292441	0.084701	-0.153057	-0.11747	-0.0420853	0.0397736	0.0647734	-0.0228048	0.000748032	-0.0386189	-0.0360082	0.0562273	-0.0954349	0.0892789	-0.0550123	-0.0486476	0.0671681	-0.111078	-0.0681611	-0.0514847	-0.0641306	0.0383679	0.0765031	-0.045745	0.00307257	-0.0149755	-0.0838758	-0.038913
	G3 Succinamic Acid	0.82485	-0.360362	0.031488	-0.0240371	0.0452202	-0.071274	-0.0604515	-0.0756696	-0.128697	0.03769	0.0549542	-0.0837638	-0.107982	-0.0992839	0.000864524	-0.00717057	-0.00696627	0.0263569	-0.0216101	0.00113129	-0.00286196	-0.0312815	0.0584949	0.0112698	0.0459448	-0.0284782	0.0330881	-0.0371401	-0.0295497	0.0433543	-0.121767	0.00936074	-0.0648509	-0.0155085	0.0221202	0.0356566	-0.0197148	0.0778424	0.0730543	0.0177845	-0.0265861	-0.0403861	0.0723249	-2.46924e-05	-0.000790188	0.00981935	0.0252806	0.00996665
	G4 Succinic Acid	0.703242	-0.0713498	0.505695	-0.092003	0.0404541	0.0259369	-0.0091812	0.0802376	0.167685	-0.0292964	0.11709	0.146057	-0.020386	0.0961683	-0.0108718	-0.00628338	-0.0719369	-0.0463921	0.0815847	-0.0668837	-0.0934278	0.00949807	0.0337409	-0.114527	-0.044131	0.0179791	0.00542996	-0.0447524	0.0651272	0.0782527	-0.0383912	-0.0267635	0.0469076	-0.0117431	-0.0101479	0.0891032	0.0435125	-0.0330812	-0.0239278	0.0154968	-0.0238311	0.0708802	-0.0174167	0.101359	-0.0603579	-0.00555066	0.0190273	-0.0644403
	G5 Succinic Acid Mono-Methyl Ester	0.67002	-0.229018	0.563102	-0.019194	-0.0611292	0.0679037	0.00486821	0.0958056	0.172137	0.0698356	-0.0558749	0.0630834	-0.014828	0.0491792	0.0298958	0.00311691	-0.0625461	0.0261312	0.0104459	-0.0455157	-0.0430716	0.00585701	-0.0102668	-0.0825093	-0.0161138	0.0456543	-0.0256328	-0.0456446	0.0408216	0.0567485	0.0302069	-0.0435083	-0.0382519	-0.00720812	0.0431847	0.0103945	0.0283792	-0.0105454	-0.0395586	-0.0146879	-0.0305393	0.0409595	-0.0282677	0.0225058	-0.0327934	-0.00429835	0.0538352	-0.0114755
	G6 N-Acetyly-L-Glutamic Acid	0.664329	-0.452432	0.377899	0.0339929	-0.0826737	0.0329922	-0.0628881	-0.0221762	0.128174	0.0609157	-0.141163	-0.0725144	-0.00904523	-0.126873	-0.0361759	-0.00221499	0.0403853	0.0059636	-0.0275765	0.0184516	0.0827761	-0.0556871	-0.0252086	0.0626137	0.00367162	-0.0709353	-0.051643	0.0334728	-0.0123143	-0.0577421	-0.0219549	0.0623159	-0.0234344	-0.0766255	-0.0702767	0.00100761	-0.036278	-0.017244	0.035975	-0.0863014	0.0320619	0.0351479	-0.095691	-0.0412846	-0.00127355	0.0163064	-0.0554787	-0.0228537
	G7 Alaninamide	0.752688	-0.452322	-0.0332941	0.0396648	-0.0496812	-0.145264	0.0491265	-0.116029	-0.0358359	-0.0934342	0.00268258	-0.0856852	0.0412006	-0.115005	-0.0641588	0.0164698	0.00513922	0.011241	0.0258683	0.0870955	-0.0007518	-0.00529461	0.0477511	-0.0813568	0.0411472	0.00821784	0.0546003	-0.0722935	0.0529114	0.0400374	-0.0889395	-0.0584234	-0.0204914	-0.0136275	-0.0725919	0.0553269	0.0150777	-0.0960635	0.0664147	-0.0437787	0.0100179	-0.0101804	0.0456642	-0.00591304	0.0293139	0.0773489	0.107594	0.0142867
	G8 L-Alanine	0.809395	0.194763	0.25959	-0.128509	0.237548	0.0437026	-0.0322019	0.0845691	-0.05027	-0.051324	0.0301191	0.00729211	0.0716548	-0.0379664	-0.0221379	-0.00509809	-0.0554378	-0.067358	0.0788227	-0.00085472	0.0407403	-0.00373699	-0.04707	0.0470235	-0.0521414	-0.0420511	-0.0517125	-0.0386798	0.0968398	-0.0673933	0.00697725	0.0444921	0.0291309	-0.0242369	-0.0151794	-0.0257327	0.089191	-0.0720783	0.0461042	-0.0878338	0.0502212	-0.0203887	0.0116278	-0.00290763	0.0397166	-0.016649	-0.0396269	0.0467527
	G9 L-Alanyl-Glycine	0.839018	-0.0702392	0.14955	-0.0973133	0.274525	0.0512933	-0.0448973	0.135472	-0.0723094	0.0358281	0.050395	-0.00486297	0.12423	-0.0330678	-0.0480679	0.0868553	-0.0548893	0.015561	0.0328247	0.00920971	0.0612194	0.0606908	-0.0604851	0.0387747	-0.0279067	-0.0403476	-0.0434912	-0.00492265	0.0676945	0.0229701	0.000377571	0.052142	-0.0430994	-0.0166887	0.0220035	-0.0836016	0.0433659	0.0448476	0.000437347	-0.037475	-0.00268231	0.00285654	-0.0643614	0.00126707	-0.0276849	0.0118117	0.0452233	-0.00278661
	G10 L-Asparagine	0.833085	-0.0401401	0.291479	-0.125581	0.160258	-0.0026511	-0.121648	0.0659387	-0.0779516	0.0267841	0.0528899	0.0977425	0.0634702	-0.0268419	-0.0544457	0.0613309	-0.074573	-0.0390434	0.0433003	-0.0395339	0.0289688	0.0512437	-0.010566	0.0567974	-0.0462287	-0.0912351	0.0155472	-0.0528725	0.0680578	-0.00704687	0.00287091	0.0629003	0.0057119	0.0364076	0.0370916	-0.0631076	0.0428425	0.0261123	-0.0265324	-0.025748	0.0177451	-0.0483253	0.0346886	0.00321223	-0.0198349	0.00661716	-0.0428001	-0.00736263
	G11 L-Aspartic Acid	0.774623	-0.005248	0.378748	0.0244496	0.122324	-0.00178921	0.101859	-0.0109636	-0.202648	-0.10884	0.0171355	0.101986	0.0481898	0.0690037	-0.0633583	0.0434635	-0.0468764	0.0581076	-0.0222083	-0.0995443	0.026554	0.0594229	0.0228531	-0.0262931	0.0299337	-0.0499499	0.0854385	0.00563553	0.0111479	-0.0368841	-0.0568654	0.0736346	-0.0630596	0.0657013	-0.000741435	-0.0260809	-0.0950155	-0.0492672	-0.0247319	-0.0111807	0.0669141	0.0107136	0.0413749	0.0313333	0.0264016	0.058014	0.083775	0.0336967
	G12 L-Glutamic Acid	0.735248	0.195024	-0.225986	0.335996	0.039337	-0.0303034	-0.0485969	-0.0938415	0.0125084	-0.17441	-0.0946293	-0.0976396	-0.109051	-0.0109261	-0.128447	0.079275	-0.140229	-0.0469616	0.0556332	0.00864274	-0.0281288	-0.0208656	-0.0915498	-0.0748343	0.097537	0.00286454	-0.0610081	-0.0111654	0.0268142	-0.0491609	-0.00150265	0.106496	0.0580864	-0.0145075	-0.0138233	0.0901261	-0.0142156	0.0301443	0.050964	0.0205584	-0.0810872	-0.0745606	-0.00269662	-0.0284602	-0.0870046	-0.0858687	0.0202318	-0.0780181
	H1 Glycyl-L-Glutamic Acid	0.705068	-0.210893	-0.4415	-0.117085	-0.0243623	-0.0597778	0.162865	-0.0745659	0.127158	0.0681454	-0.0232488	0.0549601	0.0023812	0.0651871	0.00748132	0.119161	0.052776	-0.140035	0.00763671	-0.0424049	-0.0700465	0.113859	-0.0620649	0.0805721	-0.00450937	0.123145	0.0590323	-0.00469277	0.0544897	-0.00559377	-0.114188	-0.0111814	0.0456348	-0.0296114	-0.00179812	0.014914	-0.119156	0.0306086	-0.0150479	-0.0562099	-0.0671086	-0.0508258	-0.0136843	-0.0427413	0.0113056	-0.0246745	-0.0584256	-0.0637787
	H2 L-Ornithine	0.758883	-0.0202382	-0.31061	0.0958038	0.203739	0.0138733	0.177403	0.128956	0.0325604	0.0168684	-0.114428	0.108223	-0.0900956	-0.0100193	-0.21778	-0.10355	0.0652514	0.0175152	0.0284478	0.0342702	0.108825	-0.0776883	0.0315366	-0.010479	-0.0367559	-0.0216092	-0.00563088	-0.012009	-0.104401	0.0862556	0.0545745	-0.0170987	0.0486021	0.0174523	0.0468876	0.0632229	-0.0547545	-0.0257816	-0.0940507	0.0607832	-0.00708364	-0.0355111	0.013653	-0.0131106	-0.0547266	-0.00534974	0.00477346	-0.00195444
	H3 L-Phenylalanine	0.466146	-0.452839	-0.248686	0.0735655	0.0452737	-0.146652	0.0127268	-0.192227	0.141132	-0.0926782	-0.131327	-0.193621	0.400122	0.150755	-0.0103561	-0.187782	-0.0440318	-0.182753	-0.164845	-0.0701176	0.0755758	-0.00916571	0.140449	-0.122298	-0.123094	-0.033968	-0.00287179	0.00860467	0.00926975	-0.0142241	-0.0491855	0.0541007	-0.0453263	0.00868578	-0.00407722	-0.0229133	0.0366792	0.0505977	-0.0486767	0.00398742	-0.0482421	-0.00753175	0.0353621	-0.00228804	-0.00105542	-0.0426958	-0.0173508	-0.0235775
	H4 L-Proline	0.763883	0.16458	-0.0518497	0.010821	0.406735	-0.166052	-0.0121872	0.0498191	0.167142	-0.026495	-0.049283	-0.0631878	-0.0662745	0.024773	-0.0266513	0.0367622	0.0885666	-0.080569	0.0419102	-0.0332472	0.0738805	-0.138607	-0.0595307	0.0312649	-0.00159348	-0.0147671	0.0205552	0.0862176	-0.0501926	0.0252081	-0.0944456	-0.0613256	0.0181688	-0.0416139	0.0803029	0.00363575	0.0152173	0.00515866	0.0289255	-0.0219051	0.00525256	0.0254537	-0.00420258	0.0241246	0.0553877	0.0731185	0.00830442	-0.00891613
	H5 L-Pyroglutamic Acid	0.739018	-0.249058	-0.358034	0.137325	0.1272	-0.167938	0.246895	0.0174861	-0.0421679	-0.0243923	-0.0748805	0.043701	-0.141805	0.0585061	-0.0639545	-0.0197756	0.0242345	-0.0608378	-0.0195159	-0.0197542	0.0315126	0.0205754	-0.0144369	0.0302574	-0.0373286	0.0591449	-0.0183017	-0.039502	0.0293198	0.0733497	-0.00928196	0.00179102	0.0174521	-0.0529443	-0.0146878	-0.081813	-0.0297569	0.0118527	-0.0378769	-0.00648793	-0.0183222	-0.00716338	-0.0392431	0.019277	0.0537255	-0.00407542	0.0374104	0.0550599
	H6 L-Serine	0.752395	0.0536552	-0.115056	0.281492	0.104294	0.189683	0.184088	0.0910593	-0.140988	-0.17313	-0.0507334	0.0855303	0.105911	-0.113156	-0.116507	-0.0568021	-0.0680645	-0.0417994	0.0583348	0.00717669	-0.0069663	0.120916	-0.00302177	0.138844	0.0419506	0.00153579	-0.0890957	0.0133032	0.00946681	-0.0128488	0.00870653	-0.0586031	0.0248443	0.0336178	0.0415679	0.0138987	0.129615	0.0269043	-0.0476743	-0.0138058	-0.0257124	0.0351825	0.0202474	-0.0135917	0.0978043	-0.0138585	-0.0467122	-0.0603836
	H7 L-Threonine	0.776518	0.102822	-0.25589	0.18608	0.262482	0.0135605	-0.0898993	0.191904	0.116427	0.0450746	-0.0852238	0.0441286	0.0452981	-0.0132384	-0.129103	0.0568676	-0.00836878	0.00647023	-0.0698302	0.113777	0.0239989	0.00532928	-0.0210331	-0.0482187	0.0427113	0.0546321	-0.0650489	0.0369796	-0.0708786	0.0104642	-0.0183425	-0.0386435	-0.00649396	0.0651819	0.0210188	0.0560541	0.0414209	-0.0225432	-0.0374867	-0.018661	0.0276436	-0.00655611	0.0850248	0.0164442	0.0268367	0.00574125	0.050649	0.0667308
	H8 2-Amino Ethanol	0.768377	-0.318777	-0.327613	0.0511992	0.116559	0.0745903	0.129453	-0.065876	-0.0321282	0.0947536	0.0334901	0.0326202	-0.0958608	0.125014	0.0165843	-0.102126	-0.0338405	-0.0108948	-0.0297149	-0.0468763	0.019034	-0.0108323	0.0225927	0.0347148	0.0192471	-0.0212597	-0.114126	0.00864334	0.0411716	-0.0126197	0.0519276	0.0425889	0.00178189	-0.0107671	-0.0072803	0.00628008	-0.014041	-0.0150664	0.0496733	-0.010527	0.0924035	0.0123527	-0.0109853	0.0362293	-0.0194553	-0.014328	0.0167518	-0.040252
	H9 Putrescine	0.755993	-0.23775	-0.317903	0.142502	0.191405	0.0255521	0.239691	0.027049	-0.075123	0.0373496	-0.0408952	0.0813811	-0.0521338	0.0391	-0.0539022	-0.153456	-0.0281259	0.0418282	-0.0403914	-0.0266492	0.0186737	-0.0368209	-0.00159671	0.042334	0.0600032	0.0187323	-0.0734018	-0.0336695	0.0720855	0.000227919	0.0357241	0.00669038	0.0234259	-0.0129951	-0.0357072	0.023531	-0.0596144	0.0241351	0.00214612	0.0153298	0.00344037	0.0223721	-0.0282453	0.0370777	0.0381595	-0.039148	0.057761	0.0551405
	H10 Adenosine	0.402287	-0.445032	-0.0189823	0.179481	0.240544	-0.0991391	0.0900586	-0.245304	-0.113137	-0.266964	-0.135054	0.352486	0.0812018	-0.104015	0.299449	0.132499	0.126175	0.107307	0.0572784	0.0526239	-0.102947	-0.153944	0.0183713	-0.0909985	-0.116288	-0.0164808	-0.108148	0.0499726	0.0045962	0.0221441	0.0270129	0.0517515	0.0111348	-0.0156232	0.0581313	0.00407349	-0.0110986	0.0313311	-0.0249515	-0.0402636	0.00513383	-0.0212694	0.0361482	-0.0119849	-0.0186634	-0.0191442	-0.0134036	0.0094042
	H11 Uridine	0.681106	-0.139395	0.163273	0.193584	0.332136	0.111326	0.122627	-0.149015	0.161632	-0.0552442	0.0192279	0.189127	0.0331925	0.0177351	0.131674	-0.019317	-0.0508653	-0.0637554	-0.125207	0.0574991	-0.0155963	-0.153129	0.0366403	0.114913	0.195338	-0.0212619	0.182083	-0.0823923	0.030371	-0.0125154	0.0134146	-0.103018	0.00205879	0.0867252	-0.080151	-0.0309465	0.0786075	0.0165152	0.0532709	0.0574791	-0.0517724	-0.00827441	-0.0734335	0.0306544	0.0071601	0.0112565	-0.055495	0.00292519
	H12 Adenosine-5'-Monophosphate	0.702837	-0.137565	-0.434382	0.0704727	-0.0671339	0.171565	0.138493	0.114847	0.0929218	-0.0255688	0.0748523	0.0164749	0.038602	0.0800897	0.14762	0.062988	-0.0586735	-0.00473463	-0.156193	-0.0752785	-0.00626206	0.0268659	-0.0701266	0.134769	-0.0803296	0.0667197	-0.0062207	0.168677	0.0423189	0.0254469	-0.00445911	-0.00196055	-0.0315847	0.000919324	-0.0173343	0.0687932	-0.00809048	-0.0035139	0.0929514	-0.00734528	0.0794504	-0.030082	0.0367425	0.00370856	0.0248997	0.0047462	0.0757506	-0.0776246
	Contribution of the variables (%):
		F1	F2	F3	F4	F5	F6	F7	F8	F9	F10	F11	F12	F13	F14	F15	F16	F17	F18	F19	F20	F21	F22	F23	F24	F25	F26	F27	F28	F29	F30	F31	F32	F33	F34	F35	F36	F37	F38	F39	F40	F41	F42	F43	F44	F45	F46	F47	F48
	A1 Water	0.0181538	2.53264	2.0628	4.45924	0.973922	1.87796	10.186	0.980749	0.0813336	5.90284	5.71039	0.00234762	0.00304024	2.69399	0.189193	1.03754	7.17386	3.58726	0.133108	0.343892	0.128438	0.160943	6.77973	0.701319	4.04975	0.0800165	0.0344164	9.24591	11.5839	1.00803	8.41078e-06	3.12145	2.15949	0.0800045	0.600434	0.329029	1.32567	0.205008	1.3596	0.477278	0.0661109	0.4944	0.00778643	0.250242	2.13106	0.0481162	0.246023	0.189911
	A2 Tween 80	1.12505	0.0550007	0.528183	3.14331	0.0974431	0.438827	1.23218	2.11453	0.12678	7.83973	0.126285	1.40879	0.850668	0.346692	0.12222	0.0535875	0.80887	1.35134	0.249968	1.89501	0.116947	1.09897	0.109162	0.0533122	1.73965	1.4507	0.446313	0.0251826	3.97125	0.939509	0.111904	0.125378	1.27501	0.486423	0.677977	0.123929	0.0175138	1.83911	0.633279	2.93156	4.43368	2.2432	0.877324	0.57792	0.0133054	0.0449888	0.00209779	0.209283
	A3 N-Acetyl-D-Galactosamine	0.615333	0.0337854	0.112668	10.9873	0.134549	1.14183	0.524462	3.7149	1.91776	0.364099	1.52205	0.158018	4.84195	2.47938	5.53129	1.50434	0.505908	0.257381	2.27362	0.000761001	4.83702	8.89359	7.69128	0.348493	3.41627	0.00410785	0.0021386	3.3145	0.429005	8.30396	2.1156	1.62732	0.424335	0.153575	0.25867	0.0646414	2.70186	3.17614	0.754042	0.352815	0.208458	0.045383	0.222122	0.0973143	0.0428608	2.05534	0.00151035	0.0250268
	A4 N-Acetyl-D-Glucosamine	1.05634	2.00118	0.47542	1.12979	1.71446	0.784108	0.117464	2.54069	1.39529e-06	0.0497253	0.2423	0.457133	0.00266385	0.696408	0.000760269	0.426807	0.299921	0.0207407	1.81561	0.348281	0.0174183	0.213836	0.00866834	0.0123117	0.835257	0.0291241	0.0967146	0.073384	0.327697	0.429596	0.902143	0.672371	0.000187335	0.0752003	0.393698	0.0663476	1.84647	0.043048	0.649012	3.04757	2.53088	2.82231	0.888585	3.45461	0.120845	0.892715	3.12708	0.00100394
	A5 N-Acetyl-D-Mannosamine	0.321283	0.326235	2.45445	9.87698	1.1167	0.240434	0.25123	0.863054	0.163497	4.45257	2.847	0.0538839	0.952174	4.01441	0.152222	0.659147	1.80655	4.16785	11.8381	0.00845049	12.4275	4.60403	0.0218906	0.498914	4.23634	10.2183	0.377013	8.35853e-07	1.35612	2.70965	0.612477	0.0754281	0.650564	0.531715	2.8026	1.60827e-05	0.309271	1.22996	0.513901	0.0192451	0.61843	0.00555596	0.117053	0.55637	1.39161	1.34316	0.151608	0.281857
	A6 Adonitol	1.12713	0.417111	1.33627	0.115437	2.02733	2.66083	0.635551	0.827357	0.14946	0.880072	0.0227437	1.10663	0.0686872	0.494011	0.841599	0.804585	2.04261	0.0224044	0.604777	2.55697	0.645888	1.14488	0.0276377	3.93651e-06	0.025471	0.395731	0.594761	0.108263	0.130995	0.0223415	1.36116	0.153701	1.04069	1.22413	0.199682	3.87261	1.55358	1.1087	0.385494	1.75433	0.930146	1.27426	0.601132	0.21136	0.379815	1.01643	0.661744	2.68607
	A7 Amygdalin	1.11673	1.6808	0.177934	0.0494559	2.95597	0.0197011	0.0023886	0.340243	1.46813	0.815531	1.0168	0.498566	0.372153	0.456043	0.598432	2.16304	0.00435327	0.0422373	0.1562	0.51103	0.928077	1.31649	0.0983121	2.13565	1.53767	0.935204	0.00386543	0.558748	5.10724	4.23036	0.325376	0.923095	1.0291	0.0157665	0.144304	1.38684	0.969197	3.65045e-05	0.308972	0.191884	0.207381	0.0367468	0.194991	3.01956	0.341552	0.0526932	2.53956	0.738319
	A8 D-Arabinose	1.15044	0.746052	1.63811	0.899751	0.423792	0.691683	0.216068	1.51398	0.191038	0.378945	1.11834	0.002235	0.0253431	0.602114	0.607451	0.00204604	0.768747	0.0419193	0.940884	1.59429	1.00067	0.0681871	0.707494	0.0151358	0.672818	0.872396	1.37409	0.639112	0.0083462	0.654101	1.93954	1.8025	0.0664693	0.777709	0.016332	0.0101607	0.132715	0.231018	0.370537	4.5173	0.0731221	1.56066	2.61408	2.16693	0.145119	2.24111	2.70833	0.192948
	A9 L-Arabinose	1.12187	1.53806	0.0942152	1.1587	0.680839	1.7264	1.92942	0.0515943	1.27659	0.363834	0.418798	1.17509	0.0911061	0.0761819	0.0579471	1.39392	0.000477902	0.856794	0.00626682	0.588427	0.155243	4.58671	0.635573	0.405467	4.17176	0.706749	0.671131	0.073204	5.69948	0.225395	0.48306	0.00529529	0.3358	0.0202241	0.0628025	0.0177754	0.656527	0.818296	0.550176	0.0170951	0.502391	0.276879	0.00191721	0.0589616	1.73597	0.526969	0.735068	10.1113
	A10 D-Arabitol	1.20473	1.27577	0.303286	1.45106	0.0316362	0.0198461	3.53092	0.099235	0.298115	0.369927	0.136285	0.00522449	0.019814	0.0809279	0.306041	0.935861	0.0891653	0.409213	0.299565	0.773493	0.609944	0.455426	0.0156707	0.0806351	2.06724	0.000298617	4.13719	1.26952	1.5326	0.00145441	0.215126	0.0648507	1.35371	1.79069	1.15862	1.12698	0.00375662	0.0929947	0.0621411	0.0752956	0.67267	3.32289	0.0563454	3.66887	0.00100341	0.260352	2.1531	0.343638
	A11 Arbutin	1.0029	0.000336166	1.36091	2.92354	0.428183	0.255741	1.16826	4.98912	1.84019	0.75218	0.352495	0.0878308	0.815148	0.153736	2.83302	1.23892	1.08508	0.692024	4.08657	1.53243	1.72657	0.054381	2.02428	1.15233	0.514919	0.519302	3.52617	0.0984605	0.291208	0.0130364	0.329433	0.592223	0.0126272	0.369734	5.13342	0.106407	0.646704	0.0367445	1.0689	3.50248	0.0695594	0.560758	1.82894	1.51655	0.212065	0.694567	0.215312	1.21398
	A12 D-Cellobiose	0.953363	2.83547	0.00304836	0.0866155	1.09756	0.204963	0.644328	0.9135	1.57022	0.0809718	1.38301	0.161806	0.686375	1.46083	0.587731	0.731601	2.17748	0.107343	1.45039	0.0459483	0.0535603	4.6821	1.82906	0.0518925	0.691522	0.00189188	1.44952	4.43923	0.150534	1.34042	4.11415	8.47255	0.379046	0.0965081	1.18817	0.370151	0.0127155	0.0807689	0.34018	0.619865	2.03869	0.628739	1.14329	0.337639	0.0976212	0.509532	0.00784069	10.385
	B1 a- Cyclodextrin	0.18866	1.91484	1.55589	4.87489	0.0023686	0.212018	8.93705	0.00649626	4.34415	8.60321	0.75022	4.23898	0.464381	2.4235	0.000979103	1.95507	0.00911493	2.26425	7.12043	0.971079	5.48898	4.40121	5.07708	0.322551	4.9703	2.77519	0.00183731	8.97969	3.16938	0.900327	1.24228	0.228313	1.56953	0.262971	0.382008	1.77648	0.402917	0.0143279	0.164461	0.316772	0.0369195	0.330941	0.600775	1.34758	0.306257	0.0120406	0.16454	0.820819
	B2 b-Cyclodextrin	0.990343	0.53395	0.0264957	2.48708	0.0234842	0.267528	0.801049	0.638406	0.00805286	7.5974	4.24609	0.000993626	0.601135	0.0510023	2.51155	4.80937	10.0318	0.00109306	0.684704	1.6164	3.62125	5.0869	0.0180453	3.85358	1.37389	3.10966	0.72623	0.384675	0.074325	2.89427	2.62061	2.29641	0.752188	0.364607	0.361027	8.37536	0.315999	1.21667	0.0883021	0.00481187	0.251039	0.109794	6.80632	0.0370049	1.07165	0.00641036	0.0573746	0.0723611
	B3 Dextrin	1.14232	0.370596	0.336686	0.0376983	1.65464	5.37984	0.0490544	0.16954	2.50137	0.26588	0.00398997	1.40706	0.794973	1.37862	1.91986	2.3654	0.669523	0.00241552	0.840864	1.22602	0.442249	0.00495847	5.28416	0.261266	1.16553	0.525469	0.396816	0.449899	1.39367	0.319914	0.325536	0.875476	1.42591	0.044206	0.266801	1.71918	0.587716	1.98612	1.6185	1.21625	0.0902567	0.633637	0.0152362	0.870174	7.58841	5.2953	0.459905	1.28798
	B4 i-Erythritol	1.24047	0.129028	1.62999	0.123025	0.674882	0.679824	0.399257	6.19414	0.213478	0.131367	0.789155	0.144614	0.600959	0.000605582	0.68343	0.946229	0.026585	0.290454	3.62358e-05	0.204616	0.00165794	0.0152227	1.46468	0.0196245	0.100065	0.6376	0.011045	0.246461	0.141958	0.201629	0.506321	0.428776	0.191549	0.468909	3.44538	0.418779	0.362107	0.00628396	0.0804241	0.33764	0.00288848	0.131366	0.397435	0.017409	0.0501114	0.00286801	1.49544	0.169065
	B5 D-Fructose	1.11902	1.92916	0.0592283	1.50033	1.45634	0.00445075	0.741702	0.789166	2.23373	0.0579949	1.26096	0.000885029	0.057397	0.000374777	0.993724	0.0533696	0.266604	0.194705	0.263088	0.380091	1.75488	0.00155355	0.19694	2.03618	2.20477	0.0684792	0.31353	0.026642	0.357408	0.0156425	0.0827836	1.55229	0.584296	0.0164564	0.840029	0.30274	0.931678	3.0963e-05	1.66688	1.61951	0.6274	0.00458801	0.607511	0.374304	0.117715	0.152655	0.175343	1.9025
	B6 L-Fucose	0.602661	1.44407	2.86488	0.311331	1.44523	0.157218	2.87056	0.35105	0.0253154	0.334154	4.42522	2.96273	0.767741	1.20123	1.63472	0.00838179	5.98559	2.06215	2.02061	0.247885	0.26189	0.0820272	0.101053	0.165795	0.0294891	0.22818	0.113834	1.55241	0.56381	1.8693	0.174887	0.193084	8.56115	23.9429	0.100393	3.48795	0.0567589	0.00672681	12.84	2.25903	0.143042	0.000187826	1.51604	1.21321	1.28399	0.749957	0.0870484	0.0143101
	B7 D-Galactose	1.19659	1.357	0.0309139	0.944006	0.146955	3.7578	0.0199316	0.0221824	0.0306026	0.477189	0.112897	2.31036	0.220681	0.222506	1.00347	0.461642	0.36118	1.58325	0.351483	3.37872	0.00247822	0.0236951	0.0136339	0.195074	2.35835	1.19063	0.0147311	0.363707	0.0332794	1.50191	1.36696	0.344933	1.775	0.376387	0.505782	0.131034	1.81192	0.0265899	0.012218	2.27643	1.01363	2.8114	0.00704195	5.78307	0.164678	0.087255	0.610165	0.46705
	B8 D-Galacturonic Acid	1.20105	0.916595	0.232539	2.91537	0.653231	0.330539	0.292091	0.168954	1.00341	0.0796852	0.995565	0.673917	0.19477	0.0183228	0.53373	0.0209824	0.202017	0.00049918	1.52064	0.963733	0.0429417	0.100154	0.0603531	0.346074	0.274525	0.0232786	0.593932	2.25362	1.6214	0.00387562	3.03835	0.137992	6.29519	0.0366287	0.204809	0.163182	0.0175794	0.325754	0.468492	1.44448	1.28199	7.03313	1.08607	5.14881	0.330839	0.820713	2.29213	1.64101
	B9 Gentibiose	1.24786	0.328377	0.954394	1.40175	1.56536	0.0722564	0.202532	0.0143859	1.63399	0.429346	0.0482445	0.684189	0.0170489	0.601724	0.00487754	3.55403e-06	0.362704	0.551241	0.524778	0.594819	0.0276725	0.347457	0.0976833	0.369545	0.168155	1.7823	0.17609	0.0354999	0.00768696	4.02321	8.64833	0.394195	0.687436	0.180017	0.283066	1.21901	0.399039	0.000630706	1.28122	0.00988084	0.321029	1.29116	0.707521	2.02754	2.34342	0.337006	1.16265	1.95627
	B10 D-Gluconic Acid	1.18205	1.42079	0.481827	0.285756	1.65165	0.152437	0.0446202	1.47054e-05	1.01788	1.42556	0.0110417	3.76725	0.123023	0.019463	2.15051	1.58105	0.00977832	0.00605113	0.000330739	0.00548215	0.830036	0.0550181	0.48764	0.0249059	0.166192	1.12594e-05	0.103443	0.810954	0.19874	0.00277851	1.15051	0.0213817	0.00140833	0.00391246	0.305557	0.415071	0.448142	0.126581	0.300475	3.87192	0.283991	8.58391	0.141468	2.6254	1.67643	0.592445	1.85286	1.23874
	B11 D-Glucosamine	1.27046	1.16187	0.220706	0.14342	0.0235316	0.172268	0.31869	2.48878	1.23435	0.306811	0.636964	0.0478218	0.371291	0.170685	4.19414	0.0598542	0.0708888	0.531269	0.477346	0.38689	0.615495	0.240773	2.13742	0.0484906	0.574809	0.0162645	0.0260353	0.564078	0.825939	1.90892	0.0495375	0.930727	2.35914	1.52522	1.4121	0.0230389	3.39991	0.000106331	0.0364254	1.73543	2.20672	2.02249	0.0970914	1.87961	0.0474168	3.86439	0.0253452	0.0799703
	B12 a-D-Glucose	0.477316	3.37523	1.94364e-06	0.661202	0.609281	1.68146	7.96622	0.179755	7.63538	0.490007	2.93997	0.505697	0.525232	0.0236317	0.112637	0.422123	4.29778	11.934	0.394949	0.960079	0.854203	0.447866	1.22677	0.248317	1.25721	8.30127	0.674509	0.00815689	0.13393	0.0638624	0.173915	0.0987386	2.71553	0.597461	0.00940461	1.65057	0.220369	3.11329	1.41914	0.247319	2.30293	0.856266	0.578017	0.540742	0.690248	3.44861	0.0221125	3.14678
	C1 Glucose-1-Phophate	1.11416	0.757815	0.418843	4.3309	0.396204	0.000963942	0.418181	0.000122366	0.316276	0.596486	1.93883	0.124738	0.432173	0.188183	0.165476	0.183512	0.378007	1.27165	0.531029	1.34522	0.174452	3.96969	0.134901	1.20259	0.0719181	1.92863e-05	1.14694	1.91205	1.90091	0.032265	0.0139787	3.32915	0.343333	7.0877	0.0173862	0.0330593	5.44572	0.106281	6.07811	0.20438	0.0308847	0.0611466	0.0227324	1.99309	0.00630831	0.664189	1.52735	0.443037
	C2 Glucuronamide	0.590026	0.662296	3.04278	2.59313	0.865304	0.736758	0.00583275	0.0473156	0.00185453	0.0126756	1.5928	2.7632	0.0533499	12.5527	1.5179	0.0131654	11.0962	3.00998	0.2644	0.72521	0.0533209	2.02744	0.220678	5.03499	0.0273565	6.06686	0.0279143	3.63042	3.57649	0.267189	2.95715	0.852055	2.83373	4.75478	0.498057	3.13114	1.44289	0.233178	1.78425	3.65101	2.67616	0.252127	3.0893	0.0559052	0.0868917	1.29166	0.130525	0.316398
	C3 D-Glucuronic Acid	1.22133	0.604254	1.24263	0.403171	2.21679	0.446945	0.0571846	0.0483996	0.0021293	0.144597	0.447386	0.127652	0.280458	0.537018	1.44357	0.0625706	0.070774	3.14517	2.19081	0.23505	0.0585518	0.0104682	1.19025	0.695773	0.343444	0.0655571	1.16126	0.675737	0.585517	1.51107	0.479818	0.59002	1.39715	0.252315	2.6554	1.73111	0.423474	0.0445475	0.514724	0.0017463	0.202765	1.71243	0.387158	0.215885	0.0240124	0.145804	0.417927	0.37045
	C4 Glycerol	1.24447	0.489585	0.979772	0.623764	0.305095	1.8352	2.0032	2.30932	0.056431	0.0597478	1.36191	0.101568	6.05029e-05	0.0248266	0.604067	0.431987	0.00413337	1.02694	0.209965	0.260494	0.051043	0.00119444	1.40821	0.280988	0.000428883	0.0141067	0.560193	1.22213	0.0660761	0.255766	7.86618e-05	0.423563	0.330322	0.0181983	0.0568235	0.0416392	0.279211	0.240242	1.00474	3.91127	0.436117	0.296024	0.899786	1.17723	0.0340018	0.0305134	0.0954235	1.40717
	C5 Glycogen	1.12309	1.65566	0.336742	0.000191254	1.49225	0.045637	1.70362	0.00200593	0.246205	0.0305346	0.0446619	1.83542	1.04632	0.230582	0.00875323	2.46709	0.421606	4.52987	0.206369	1.25101	0.0279629	0.417136	1.8544	0.128147	0.794596	0.092595	0.25769	0.00804223	0.558561	1.11377	3.66813	3.335	0.0484919	0.596746	4.81287	2.02407	0.154813	2.89058	0.0301973	0.702477	2.18674	3.69261	0.0606415	0.0363973	1.2843	3.55202	0.00182944	0.132598
	C6 m-Inositol	1.24869	0.0090654	1.34107	0.429693	0.0192004	1.46008	1.55856	6.7904	0.0373385	0.0105507	0.167559	0.0475952	0.145144	0.0389022	0.600655	2.35467	0.140399	0.00822644	0.175351	0.444345	0.291985	0.00358663	0.251325	0.126761	0.154009	0.206238	0.00381963	0.153239	0.533618	0.115172	0.0101655	1.07292	0.212865	0.444376	2.49232	0.0132782	1.81413	0.173888	0.00535958	0.20104	0.573113	9.54579e-06	1.15187	1.72784	0.615069	0.205801	1.13562	0.0322977
	C7 2-Keto-D-Gluconic Acid	0.851829	1.52765	1.89512	0.127382	0.160982	2.84823	0.501469	1.16521	0.355211	1.09902	2.5693	0.478876	0.664617	0.461122	0.124935	3.39531	0.0577714	0.0354557	0.606301	1.75861	7.42245	0.314986	0.0129822	0.0579806	0.0302791	0.268539	4.76096	0.000361755	1.96602	3.35792	1.1086	0.113822	1.75111	0.988205	4.73275	2.44994	0.130705	0.00505219	0.215983	1	0.907547	0.50847	2.40769	0.0201945	0.112787	0.802514	0.141466	1.63417
	C8 a-D-Lactose	1.28836	1.32246	0.309211	0.175027	0.271302	0.453103	0.589388	0.0049892	0.0842927	0.276525	4.91354	1.80707	0.165029	0.0366527	0.166788	0.0473551	0.0231935	1.73803	0.0147286	0.635207	1.61422	0.017511	0.387872	0.0716508	0.347001	0.0298886	0.736766	0.0297881	0.132032	0.0583644	0.0459537	1.11583	0.330614	1.64685	0.291473	0.0354776	0.074592	4.34566	0.396828	0.0832345	0.000721198	0.186511	0.308776	0.000475268	0.208899	0.00971968	0.0316645	0.360184
	C9 Lactulose	1.3292	1.68296	0.104025	0.0128757	0.0305657	0.363527	0.0423355	0.261611	1.74928	0.0892567	1.40532	1.76187	0.00940625	0.0327514	0.0836822	0.16725	2.85216e-05	1.70902	0.0302657	0.491056	1.10225	0.212382	1.21185	0.0120615	1.43866	0.489223	0.44005	0.0131854	0.190582	0.69601	0.124308	0.0265736	0.00408466	0.926316	0.922047	0.468106	0.0182344	0.045967	0.470528	0.0448676	0.00617682	0.756529	0.220513	0.141995	1.91178	0.109457	0.0784324	6.28996e-06
	C10 Maltilol	1.26834	0.866055	0.816966	2.16559	0.00973844	0.225922	0.289096	0.101891	0.0647068	1.814	0.4869	0.0292357	0.395566	0.309589	1.04661	0.273858	0.207698	0.0701214	1.70111	0.814942	0.019186	0.268422	0.0679364	0.290991	0.075143	0.0528262	0.0107759	0.779411	0.20945	0.0648369	0.431154	0.410378	0.453128	0.190523	2.1175	0.946529	0.0261233	0.0384569	0.0918601	0.0497868	1.12472	0.000121751	1.85801	0.0820922	1.03401	1.34933	0.0158641	0.44547
	C11 Maltose	1.13182	2.69306	0.00439308	0.0199266	1.23887	3.78315e-07	1.72344	0.535472	0.0423132	0.267349	0.00535769	0.112633	0.579935	0.171894	0.189356	0.580131	0.168889	0.776279	0.00257933	0.0234931	0.000339288	0.162294	0.00332511	0.0597254	0.091787	0.743387	0.0117673	1.0351	0.841447	4.3387	1.33428	0.193125	0.0495394	1.55335	0.708533	0.132933	0.00454872	0.556637	3.04581	0.704587	0.247793	0.300127	0.280818	1.9412	3.67094	0.222879	0.0103306	0.00176528
	C12 Maltotriose	0.980825	3.50251	0.11531	7.39125e-06	1.49846	1.06598	0.271091	1.02936	0.328042	0.000438233	0.0112925	0.173579	0.433597	0.00591553	1.46913e-05	0.45106	1.14679	0.00229066	0.0656993	0.0992185	0.284599	0.285832	0.369316	0.0235688	0.138467	3.41062	0.00201887	0.216221	0.60398	2.61745	0.256604	0.247298	0.0365165	2.0709	0.382563	0.626213	0.691605	0.563538	0.803009	1.46927	0.141853	0.316006	0.276441	0.0870381	0.0175901	0.31667	0.303093	1.43702
	D1 D-Mannitol	0.968713	1.90021	0.119558	1.40828	0.921108	1.65444	0.642153	0.685422	6.06205	0.0186116	0.00576054	0.09636	2.1713	1.61841	0.0130378	0.17164	0.00740904	2.0108	0.199114	1.46033	0.102512	0.12623	0.0236154	0.0825173	1.91873	0.310937	1.27641	0.191575	0.109984	7.23485	0.166203	3.51021e-05	0.821512	0.645663	0.111349	2.39744	0.0082492	0.265081	0.180392	0.0561024	4.79188	1.16274	0.000606318	1.39848	0.0570479	0.36435	3.9871	1.50568
	D2 D-Mannose	1.13321	0.966459	0.281987	3.01826	2.88688e-06	4.34155	0.796587	0.196022	0.599036	0.213961	0.151293	0.346394	0.460478	0.0290461	0.647363	0.227985	0.807198	0.0105421	0.960174	1.42935	4.27791	0.0405125	0.164564	0.343839	0.627001	0.587104	0.0214923	0.15979	0.22319	0.220803	0.712919	0.253075	0.55885	4.96587	0.408106	0.0643524	0.706022	0.0132394	0.926254	0.320011	0.60163	0.00212851	0.617886	0.00428549	0.159595	1.28629e-05	0.0728207	0.472996
	D3 D-Melezitose	1.22365	0.178335	0.395771	3.8372	0.00117386	3.00791	0.139246	0.0167334	0.12737	0.0206641	0.384355	0.121096	0.276605	0.340362	0.0123341	0.861609	1.27784	1.77041	0.649513	1.44567	3.32674	0.410505	0.000562474	1.89975	0.201426	1.14181	0.0702096	0.0587368	0.542043	0.0346853	3.19293	0.08105	2.52725	5.31232	3.67438	0.784629	0.157826	0.956308	0.41424	0.183095	0.00137302	5.61399e-05	3.92449	1.98319	0.152616	0.101477	0.0575053	1.46057
	D4 D-Melibiose	1.03546	2.00148	0.927783	0.0472148	1.51926	0.0243156	1.69308	0.240773	0.0706407	2.03095	0.045446	2.14266	0.0446053	0.00140765	0.461116	5.12784e-05	2.0505	0.0093599	0.0099036	0.000292036	0.0414742	0.446713	0.0252168	0.0843958	1.71973	0.0503951	1.2938	0.0619306	0.884864	0.000119674	0.258325	0.271102	0.238234	0.732361	0.580415	0.266258	4.33441	0.968735	0.620629	0.88458	0.663713	0.869994	0.296181	1.54384	2.56504	13.4914	0.156804	0.854209
	D5 a-Methyl-D-Galactoside	0.965331	1.75731	1.60234	0.0506124	1.15088	0.903463	0.644864	0.127775	1.99477	0.0277055	0.728708	0.0791208	0.263165	7.08419	0.0561654	0.382796	0.147584	0.0325208	0.767096	1.44777	0.0325362	0.446568	0.000271759	2.68021	0.904282	0.512881	0.00373835	0.59331	0.0564763	1.50942	1.81056	0.000187761	2.30748	0.00724604	1.69465	0.0336191	0.0341006	0.211533	1.56635	0.219151	0.556343	1.93198	1.20729	2.63289	0.0703895	0.0671179	0.0836205	0.161193
	D6 b-Methyl-D-Galactoside	0.95986	1.86829	2.61269	0.12294	0.262141	0.253404	0.00011581	0.00977183	0.207614	0.0134807	1.64453	0.802007	0.18282	1.08897	0.303868	0.00555044	0.00563179	0.578547	0.414767	0.00253308	0.0330865	0.331004	0.124482	0.840864	0.443409	0.0374749	0.809006	2.33717	0.483528	0.569703	0.0147004	0.046627	0.0934567	1.95829	1.39798	0.506332	0.808317	0.381778	3.11434	0.0262913	0.016242	0.408535	1.19745	0.407418	0.0454463	0.325893	0.0267761	1.41
	D7 a-Methyl-D-Glucoside	1.37606	0.161486	0.00406931	0.00843768	0.826913	2.22947	2.23016	0.317381	0.0428808	0.645839	1.93442	0.547767	0.252993	0.44221	0.0203831	0.542499	0.00227412	0.106045	1.04005	1.44205	0.033659	0.0800839	0.345138	0.620912	0.273474	0.000199566	0.0197197	0.150571	0.370746	0.26943	0.653876	0.486814	1.84647	0.000582948	0.368801	0.0207093	0.12155	6.86121	4.43407	0.762707	4.08753	0.0387951	3.04546	0.26088	1.02084	0.117185	2.87445	0.0176702
	D8 b-Methyl-D-Glucoside	1.26916	0.00028128	1.3267	0.929921	0.210588	1.25736	0.612531	5.10297	0.930556	0.0162408	0.26522	0.00322695	0.101075	0.0552519	0.27158	0.939012	0.160848	0.0151369	0.0504521	0.132157	0.0346498	0.0271847	0.0440308	0.798265	0.391025	0.0852576	0.414364	0.524408	0.294771	0.411726	0.139811	2.09536	0.343249	0.501446	5.14392	3.29865	0.0947328	0.0320357	0.528432	0.000213028	0.00334846	2.55968	0.237382	0.959079	0.287644	0.011029	0.00260953	0.10728
	D9 Palatinose	1.26297	0.55505	0.147806	6.87398e-07	3.45552	2.57294	1.88348	0.0143248	0.367142	0.0471651	0.0875262	0.0896014	0.00783814	0.121169	0.0760094	0.101049	2.08662	0.0866354	1.28417	0.29746	0.00154981	1.12357	0.0618056	0.0117277	0.15416	0.156258	1.03562	0.196711	0.0539506	1.12561	0.0186769	0.319839	0.0116375	0.0983678	0.378875	4.8158	0.34169	1.09724	0.47158	0.100867	2.82296	1.79128	0.0113237	0.046192	2.66508	0.0749343	1.38475	0.775119
	D10 D-Psicose	0.989566	0.32028	3.86968	0.000973264	0.378226	0.0666508	0.0770494	0.00038511	0.0914101	0.0121498	0.845807	0.0119187	0.232381	1.4206	0.180325	0.0282783	0.460969	1.60009	0.914234	3.86214	1.4258	0.0169718	0.106501	0.0176306	2.36545	0.248969	0.166365	0.119584	1.82841	0.636714	0.0240521	1.01048	0.702101	1.21073	0.422919	0.449086	0.182488	3.43574	1.92152	0.67822	0.164297	2.38297	0.390411	3.17781	0.373362	0.279985	3.22025	0.358347
	D11 D-Raffinose	1.13523	0.059023	0.175256	0.00237159	3.02432	3.59945	1.04483	0.0312728	0.0712999	0.770172	1.25751	4.79544	1.10619	0.928542	2.98713	3.52523	0.699633	0.162277	1.1348	2.15348	0.00161554	1.08969	3.12822	1.65555	0.214394	1.05966	0.0239969	0.0796608	0.966495	0.472816	1.02442	1.71151	0.0817077	0.33058	5.81518	0.583846	4.04681	0.208601	0.123517	0.314157	1.43115	0.7579	0.138333	2.10661	1.23133	0.00374062	0.114616	1.93712
	D12 L-Rhamnose	1.18737	0.230821	1.51224	0.353103	0.111606	2.27288	1.39992	1.28182	0.211156	2.2899	0.149888	1.1354	2.9737	0.32958	0.0902723	0.19894	0.0691289	0.771844	0.0097882	0.0796446	1.98635	0.0047633	1.53546	0.0556158	0.522482	2.60767	0.549319	1.10069	0.0564272	0.0297202	0.684761	0.0309083	0.0115712	0.203284	1.69431	1.07641	0.303732	0.0748112	0.395798	1.49481	0.113003	0.000133553	3.54428	0.605583	0.874369	0.186316	0.0347549	2.16032
	E1 D-Ribose	0.873265	1.41775	1.43044	1.30142e-05	1.16232	0.0196854	1.54572	0.254708	3.57593	3.51493	0.643435	0.524934	0.00597542	0.181676	1.80762	3.11617	0.87415	0.535214	0.000793473	0.00112728	4.03051	0.000443906	0.00083669	2.18194	0.184933	2.73727	6.20207	8.10502	0.123306	0.0183733	0.844131	11.9635	1.12222	0.577028	0.668091	0.792835	1.08871	1.52178	0.07072	0.4203	0.0755458	5.20314	0.164041	1.29438	0.433445	0.039932	0.947931	0.407998
	E2 Salicin	1.2258	1.50318	0.552507	0.00849386	1.16825	0.021118	1.90461	0.00443049	0.269367	0.115547	0.00182484	0.326663	1.1794	0.0854182	0.512048	0.286266	0.163695	3.6952	0.859925	0.0039721	0.0183119	0.000904959	1.02323	0.0163825	0.382972	0.249878	0.0139233	0.00939836	0.0239796	0.319699	0.294444	1.74325	1.51613	0.179114	0.0209071	0.166936	0.0772636	0.05639	0.231021	0.248593	0.929523	3.32261	0.9651	1.70044	3.59746e-05	0.928044	0.230742	0.128704
	E3 Sedoheptulosan	0.693008	1.25034	0.140716	1.48279	1.05586	11.1818	2.32955	1.37113	0.3229	0.819083	0.276582	0.781134	0.037272	0.12761	0.388239	0.02168	0.942743	2.8745	5.33366	7.72449	3.08815	0.167553	3.80377	3.66652	0.193739	2.21888	4.26992	2.81458	0.413027	1.48679	0.131897	0.00179037	1.98691	0.0229288	0.0265755	5.89741	4.81684	0.650399	1.49732	0.843251	0.94391	0.075004	1.57895	2.23087	0.547516	0.10332	0.0343044	0.114964
	E4 D-Sorbitol	1.16964	0.307145	1.26933	0.591485	2.3441	1.49583	0.58784	0.551128	0.509065	0.219889	0.132564	0.426963	1.12864	0.359646	0.15615	1.01852	0.293269	0.102711	0.362537	0.00410108	0.950328	0.19852	1.28213	1.47887	0.0171943	0.78704	3.00179	2.61243	0.0917183	1.46692	3.25082	0.949794	0.0043486	0.287478	4.7019	0.58701	2.39708	2.86753	0.229063	0.393505	0.352539	0.0967133	0.0572425	0.103145	0.722138	0.193054	0.817172	0.391095
	E5 L-Sorbose	1.17007	0.578674	2.02765	0.00532686	0.613477	0.980723	0.495281	0.964318	0.648901	0.000792346	0.00071238	0.00185756	2.93029	0.00153653	1.47706	0.00773779	0.0164596	2.18511	1.16534	2.23105	0.825706	0.000698034	0.527219	0.493045	0.022593	0.997594	0.000300876	0.170118	0.212504	3.53494	0.105402	0.0730951	1.80025	0.367711	1.06405	0.45394	0.148746	0.00675903	0.0602985	0.399547	0.0590152	0.581893	0.72235	0.0616835	1.18989	0.607872	3.66555	1.27895
	E6 Stachynose	1.34477	0.717463	0.338603	1.26343	0.107657	1.03887	0.365472	0.0892397	0.0556629	0.0741038	1.17033	0.000144113	0.0817917	0.961257	0.9925	1.07893	0.0204392	0.124482	0.474681	0.168588	0.010733	0.00785981	0.078543	1.43392	1.19243	1.31097	0.0955905	0.751033	0.263441	0.00169321	1.46918	1.23849	4.2466	0.141453	0.608799	0.960457	0.0403445	0.0573042	0.0914476	4.75895	0.117995	0.323295	0.00854638	1.42469	4.47351	4.46411	0.00895762	0.02098
	E7 Sucrose	0.980254	2.18996	0.213366	0.788205	2.78805	2.02131	0.0471382	0.112069	0.97399	1.5962	0.0148387	0.0316404	0.545197	0.0735483	0.321443	0.138604	0.0776098	0.910459	0.326242	0.0161601	1.90681	0.938406	0.369855	1.17006	2.21174	0.00614222	7.80401e-05	1.21404	1.24474	0.00448486	0.163419	1.0412	0.209301	0.00347008	1.10428	8.82387e-05	0.0171011	4.99829	1.47028	2.75426	2.19201	0.838206	0.832241	2.12422	0.429012	0.00491181	3.49463	0.632607
	E8 D-Tagatose	1.04212	2.21972	0.166244	0.102627	1.65085	0.370709	1.10475	0.293039	0.456375	1.84381	0.0029902	0.349615	0.874633	2.03777	1.20072	0.0831152	3.49872	0.0331434	1.08667	0.714689	0.47629	1.14024	0.158339	0.0132318	4.20774	0.175272	1.80387	0.384865	0.00384055	2.52007	0.0508145	1.94983	1.17364	0.0320721	0.0138132	0.345731	0.633622	0.115166	0.0122575	1.42997	3.73098	0.681187	0.673076	1.34327	2.55195	0.48215	4.26917	0.426509
	E9 D-Trehalose	1.22267	0.0453606	7.93629e-05	0.437341	4.50562	2.92222	0.0240364	1.44128	0.403364	0.0189732	0.017368	1.92945	0.039082	0.378232	0.173259	0.0112864	0.174721	0.144338	3.11657	3.25519	0.102895	1.62504	2.39597	0.00237457	1.59844	0.297808	0.164323	1.48666	2.47449	0.753338	3.06539	0.849772	0.935005	1.28504	0.502655	0.0742935	0.549843	0.246902	0.0486863	0.885653	0.0585777	3.29593	0.037365	0.702708	0.721462	0.589069	0.0662496	2.02616
	E10 Turanose	0.985103	1.10238	0.089612	0.0796006	1.36766	4.99317	2.4556	2.49012	0.502301	4.60731	0.160546	0.0437351	0.616308	0.836989	0.76494	0.542397	0.0458356	8.90788e-06	0.307165	0.369767	1.04602	0.0432218	0.521794	0.325615	0.03653	3.42641	3.91164	1.08159	0.442104	1.22249	4.25085	2.6052	0.294982	0.07759	0.32437	0.958978	2.04067	1.02725	0.14146	2.51238	0.967119	1.78509	0.262484	3.94604	2.18277	0.02059	3.48644	2.23407
	E11 Xylitol	1.2793	0.0474165	0.56175	0.93418	0.824933	0.0722239	0.0425468	3.72471	0.0238309	2.73334	1.55175	0.196548	2.88878	0.284141	3.45173e-05	0.772631	0.304981	0.0464501	0.053419	7.19818	0.237248	0.13373	0.605042	0.395092	0.297569	0.59718	0.578591	0.347574	0.291992	0.0779474	0.393588	1.94224	1.68792	0.197602	0.323234	3.7055	3.3009	2.1086	0.00741244	0.325213	2.41177	0.0362037	0.425682	0.825846	0.0180823	0.0218496	0.0675842	0.0303789
	E12 D-Xylose	1.05736	2.5179	0.00330242	0.0638444	1.45373	2.50319	0.0805203	2.29049	0.842771	0.116309	0.362246	0.0123004	0.71501	0.138483	0.122218	0.00352158	0.189632	0.0612755	0.0340338	2.27924	0.00218187	1.0185	0.728358	1.00613	0.0708618	0.376502	0.0215435	0.39048	0.0299525	2.5499	1.71205	0.344735	1.14002	0.345977	0.190913	0.654472	0.325869	0.0433233	0.642019	0.755874	0.112696	1.23753	0.0822625	1.04463	0.11345	1.2326	1.92499	0.0417028
	F1 g-Amino-butyric Acid	1.18599	0.964789	0.00520858	0.0966222	0.636187	0.055124	0.713562	3.86219	0.242875	4.00441	2.79214	0.185513	0.618004	0.653661	0.235848	0.181556	0.270319	0.00198255	0.584414	3.16221	0.489559	1.29191	2.1781	0.79318	0.00156816	3.05668	0.284753	1.07061	0.161811	0.409779	0.727536	0.268694	0.757622	0.888962	0.431082	0.0306629	0.130926	0.253225	1.77987	0.0149842	8.86188	0.80722	7.22488	0.0115594	0.0292766	2.68937	2.05845	1.12899
	F2 Bromosuccinic Acid	1.27826	0.374494	1.61464	0.0936223	0.090224	0.176872	0.393411	0.201613	1.49003	0.00701589	0.0117587	0.844267	0.855603	0.789813	0.0582439	0.318564	0.298548	0.183999	0.194251	1.84383	1.05113	1.00823	0.853298	0.698924	0.333481	0.495831	0.331563	0.341279	0.734918	0.642155	0.454308	0.147416	0.178687	2.26982	1.1423	0.682828	0.131402	0.790579	0.000351441	2.73026	1.18664	3.96242	7.28554	0.0335255	0.00251385	0.135384	0.00702817	0.337723
	F3 Fumaric Acid	1.12129	0.0608158	2.97827	0.345014	0.0367305	0.393894	0.00492841	0.32384	8.0423e-05	0.0245796	0.493521	2.69882	0.01915	2.42021	0.34654	0.125958	0.989611	0.00852937	0.142782	2.10444	3.94687	0.729738	0.000869018	0.855046	0.00214033	2.55934	0.907766	0.0728721	1.27015	1.26224	0.202236	0.523812	1.33463	0.979674	0.1493	0.085605	0.221077	0.537095	0.00708101	0.878503	0.278437	1.67658e-05	0.00209814	0.518656	0.0482459	0.00765518	0.324656	0.392777
	F4 b-Hydroxy-butyric Acid	0.94703	1.44854	2.10838	0.0198972	0.813492	0.215981	0.617889	0.110586	1.0699	0.983299	2.37426	0.515298	1.83357	4.88515	0.294209	0.131195	0.00785553	0.27964	0.379605	0.00704995	0.808529	0.555667	0.0122136	1.75534	0.937567	1.78157	0.365	0.00800253	0.660397	0.361312	0.0195267	0.145219	0.714785	1.06591	0.169237	0.713811	0.396679	2.41703	0.121915	0.157694	0.802668	1.03964	3.6464	2.24248	5.31488	2.27861	1.03431	0.765588
	F5 g-Hydroxy-butyric Acid	0.639462	0.702323	4.75562	0.0119026	0.630206	0.522622	0.000108577	1.32951	3.32552	0.724024	1.93545	0.277861	2.56064	0.265917	0.0844169	0.0177562	0.500254	2.23845	0.000311366	0.00751167	0.08585	0.00373379	0.123082	4.26676	0.122831	0.546299	0.933271	0.250079	0.271208	0.0402466	2.56477	1.14937	5.34064	0.081971	6.22265	0.12206	0.429802	3.58796	8.43318	0.0136276	0.0139548	0.0398091	0.0392272	3.17213	10.6799	0.895864	0.263907	3.25753
	F6 p-Hydroxyphenyl-acetic acid	1.19366	0.614322	1.61214	0.834454	0.658758	0.236609	0.334208	0.152414	0.226525	1.58178	0.00180523	0.179998	1.68613	0.00579449	3.56801	1.23735	0.045918	1.37152	1.7799	0.00956681	0.37327	0.185193	0.428485	0.0099872	0.000536451	3.37845	1.66079	0.0477056	0.0877916	3.3402	0.0374521	0.209007	1.78427	0.246178	0.406311	0.0369902	0.531162	0.0779927	0.11765	0.803165	1.29095	0.10737	0.122784	0.195976	0.478397	1.16887	0.385278	0.0629511
	F7 a-Keto-glutaric Acid	1.20259	1.96437	0.0249058	0.573232	0.199438	0.724516	0.234847	0.0766156	0.514701	0.14693	2.82872	0.133073	0.20812	1.44891	0.484804	0.0115219	0.179033	0.129918	0.00156174	3.44224	0.206033	0.386499	0.531828	0.691803	0.121311	0.593231	0.619377	0.153087	0.308907	0.105393	0.554459	0.00964681	1.68544	0.0435904	0.328542	0.0878278	0.063052	6.40838	0.0145881	0.0558083	4.00962	0.501524	0.0321105	0.617746	2.87027	12.2634	0.284271	0.0188779
	F8 D-Lactic Acid Methyl Ester	0.884024	1.11802	4.02744	0.00687509	0.255896	8.03654e-05	0.0085007	0.417895	1.32108	0.250974	2.69615	0.0266271	0.112212	0.269164	0.209862	0.0246195	0.266526	0.279032	0.90961	2.23845	0.0109807	0.00442224	0.152252	0.0134266	0.879513	0.107438	0.531067	0.4602	0.0453806	0.00380663	1.1102	0.0385843	0.536135	0.262657	0.204204	0.00112765	0.00225635	0.430513	0.25688	1.6659	0.614866	0.00671823	0.446231	1.42603	0.0183617	1.29786	0.457832	1.36633
	F9 L-Lactic Acid	1.26133	1.68279	0.0491936	0.195889	0.117943	0.0529852	0.346795	3.42434e-05	0.0152437	0.149462	3.93816	2.70509	0.000197394	2.45956	0.131409	0.0955188	0.0758391	0.173861	0.755772	0.228651	0.168376	0.0967194	0.198917	0.330738	0.00014706	0.00224043	0.805185	0.0161651	0.0145566	2.43736	2.37744	0.386124	0.112035	0.678928	0.902062	0.831615	0.188892	2.77323	1.14788	0.0662987	0.563266	1.74678	0.622183	0.364308	0.716197	1.15937	0.624683	0.770757
	F10 D-Malic Acid	1.33068	1.45867	0.37222	0.302392	0.0496095	0.000825735	0.406518	0.0200183	0.21218	0.772191	2.77062	0.498485	0.604157	0.0129516	0.897036	0.416254	0.184836	0.0647361	0.00040627	0.0282348	0.280328	0.116624	0.0789972	0.119581	0.110346	0.56929	0.536868	0.820782	0.839577	1.05111	0.0100205	0.0073462	0.0867985	1.01381	0.426109	0.201322	0.461909	0.167148	0.593441	0.316776	0.0791159	0.879331	0.00283122	0.0227629	0.0121134	1.32199	1.05573	0.504548
	F11 L-Malic Acid	1.21539	0.365769	1.99076	0.00737917	0.194012	0.40518	0.351929	0.00439277	0.0645812	0.0418393	0.619853	2.65597	0.0167439	0.700042	1.26202	0.940619	0.436431	0.574034	0.37314	1.08191	0.987944	0.468955	0.00937687	0.511431	0.14327	2.38619	0.378834	0.585779	0.131154	0.383014	0.961161	0.631655	0.761857	0.94022	0.192239	0.11905	2.98091	0.929078	0.00460413	0.425072	0.917719	0.88636	1.78648	0.162612	0.062854	0.0572171	1.09515	0.000646731
	F12 Quinic Acid	1.06965	0.110591	0.202044	1.08541	0.00977129	1.82067	0.190691	5.66	0.00458819	0.0930301	1.36993	1.73478	1.65103	8.39727	0.000831899	12.7531	4.92622	0.02443	0.713262	2.24434	0.928321	0.348464	2.06945	0.255402	0.0394312	1.66851	3.61762	1.97725	0.635105	0.036292	0.364695	0.396139	1.75701	1.14391	0.0814792	0.0803574	1.05711	4.31712	0.4187	5.42432	0.476729	0.843062	0.0350042	0.966484	0.410435	0.0421977	0.347864	0.458194
	G1 D-Saccharin Acid	0.73864	2.041	0.226038	2.0873	1.72429	0.0750245	0.00683586	1.24403	8.05021	1.18091	2.21462	0.449778	2.1695	0.609703	0.387947	1.89246	0.184077	0.894218	0.0964203	0.761491	0.508993	4.68383	8.78761	2.89678	0.924083	0.11705	2.12316	1.25625	11.082	0.0876993	0.0218548	2.6184	0.587962	0.108763	0.230974	4.65439	1.01708	1.6851	0.124159	4.27504	1.09241	0.602609	0.182874	0.077505	3.37051	3.17703	0.0553761	0.456226
	G2 Sebacic Acid	0.911285	1.1234	1.06001	0.0481145	2.32566	0.263416	0.577881	0.017746	0.0247564	0.514004	1.82946	0.110517	7.36365	0.387986	0.538619	3.11475	4.70172	4.59863	3.59429	0.00315863	0.235149	2.01399	6.95867	4.19656	0.562381	0.515004	1.41558	0.178235	0.000200978	0.545702	0.491035	1.23122	3.70686	3.3186	1.30397	1.03742	2.08337	5.78231	2.1942	1.27787	2.00161	0.750104	3.02674	1.15161	0.00530496	0.127908	4.16497	0.913475
	G3 Succinamic Acid	1.30341	1.63671	0.014178	0.0215685	0.0888843	0.306053	0.245778	0.461297	1.63802	0.149502	0.373955	0.927558	1.8122	1.68206	0.000135807	0.0109189	0.0106312	0.162532	0.114236	0.000322285	0.00225213	0.274697	1.01638	0.0386254	0.670258	0.264026	0.36939	0.472747	0.313627	0.687731	5.61528	0.0341241	1.71169	0.100137	0.210827	0.557327	0.179483	2.83974	2.52055	0.15248	0.344002	0.831089	2.70516	3.35541e-07	0.000350865	0.0549919	0.378366	0.0599246
	G4 Succinic Acid	0.947415	0.0641622	3.65682	0.315981	0.0711355	0.0405295	0.00566928	0.518673	2.78081	0.090328	1.6977	2.82014	0.0645903	1.57814	0.021477	0.00838416	1.13367	0.503543	1.62819	1.1265	2.40004	0.0253251	0.338168	3.98894	0.618382	0.105234	0.00994801	0.686397	1.52347	2.24055	0.558179	0.27895	0.895525	0.0574142	0.0443711	3.4803	0.874316	0.512874	0.270401	0.115775	0.2764	2.55996	0.156874	5.65388	2.04714	0.0175721	0.214335	2.50508
	G5 Succinic Acid Mono-Methyl Ester	0.860017	0.661049	4.5342	0.0137527	0.162427	0.277793	0.00159393	0.739468	2.93045	0.513272	0.38659	0.526088	0.034172	0.412711	0.162401	0.0020631	0.857002	0.15976	0.0266919	0.521688	0.510091	0.00963011	0.0313103	2.07037	0.0824455	0.678555	0.221684	0.714037	0.598532	1.17832	0.345558	0.7372	0.595523	0.0216322	0.803542	0.0473626	0.371911	0.0521158	0.739069	0.104003	0.453907	0.854858	0.413237	0.278746	0.604301	0.0105375	1.71582	0.0794425
	G6 N-Acetyly-L-Glutamic Acid	0.84547	2.57988	2.04211	0.0431354	0.297095	0.0655779	0.26599	0.0396199	1.62474	0.390528	2.46751	0.695147	0.0127158	2.74676	0.237797	0.00104188	0.357297	0.00832082	0.186023	0.0857351	1.88398	0.870543	0.188762	1.19229	0.00428039	1.63812	0.89984	0.383996	0.0544665	1.21994	0.182546	1.5123	0.223511	2.44458	2.128	0.000445054	0.607753	0.139355	0.611232	3.59059	0.500298	0.629482	4.73544	0.937984	0.000911408	0.151652	1.82218	0.315079
	G7 Alaninamide	1.08533	2.57863	0.0158511	0.0587311	0.107286	1.2713	0.162316	1.08461	0.127005	0.918767	0.000891095	0.970598	0.263822	2.25693	0.747965	0.0576039	0.00578597	0.0295639	0.16369	1.91021	0.000155407	0.00786952	0.677305	2.01294	0.537589	0.0219855	1.00585	1.79119	1.00556	0.586524	2.9957	1.32927	0.170898	0.0773191	2.27051	1.34185	0.104981	4.32478	2.0832	0.923966	0.0488434	0.0528098	1.07838	0.0192416	0.482866	3.41226	6.8535	0.123132
	G8 L-Alanine	1.25502	0.478086	0.963611	0.616482	2.4528	0.115066	0.0697415	0.576184	0.249921	0.277227	0.112331	0.00702966	0.797985	0.245969	0.0890512	0.00551934	0.673276	1.06152	1.51981	0.000183966	0.456367	0.00392034	0.658121	0.672471	0.863246	0.575674	0.902263	0.512756	3.36834	1.66184	0.0184365	0.770916	0.345382	0.244575	0.0992788	0.290268	3.67351	2.43476	1.00389	3.71924	1.22751	0.211819	0.0699225	0.00465262	0.886389	0.158092	0.929647	1.31862
	G9 L-Alanyl-Glycine	1.34857	0.0621803	0.319814	0.353509	3.27585	0.15851	0.135571	1.47854	0.5171	0.135095	0.314479	0.00312631	2.3986	0.186592	0.419835	1.60201	0.660019	0.056653	0.263565	0.021359	1.03049	1.03401	1.08671	0.457236	0.247278	0.529976	0.638182	0.008305	1.64594	0.193056	5.39892e-05	1.05881	0.756023	0.115959	0.208608	3.06379	0.868433	0.942596	9.03349e-05	0.677037	0.00350161	0.00415781	2.14225	0.00088353	0.43069	0.0795722	1.21077	0.00468448
	G10 L-Asparagine	1.32957	0.0203073	1.2149	0.588718	1.11635	0.000423435	0.995268	0.350282	0.600944	0.0755001	0.346388	1.26298	0.626101	0.122945	0.538637	0.798789	1.21828	0.356652	0.458636	0.393577	0.230742	0.73716	0.033162	0.981069	0.678566	2.70985	0.0815543	0.958078	1.66366	0.0181697	0.00312139	1.5408	0.0132786	0.551877	0.592788	1.7458	0.847596	0.31955	0.332473	0.319609	0.153252	1.18997	0.622287	0.00567848	0.221074	0.0249733	1.0845	0.0327019
	G11 L-Aspartic Acid	1.14951	0.000347121	2.05129	0.0223151	0.650401	0.000192868	0.697798	0.00968376	4.06135	1.24672	0.036359	1.37502	0.360923	0.812508	0.729417	0.401164	0.481382	0.789977	0.120648	2.4953	0.193877	0.991261	0.155134	0.210245	0.284505	0.812251	2.46291	0.0108846	0.044637	0.497776	1.22463	2.11157	1.61843	1.79724	0.000236862	0.298179	4.16897	1.13753	0.288881	0.0602658	2.17914	0.0584866	0.885302	0.540295	0.391687	1.91955	4.15496	0.684985
	G12 L-Glutamic Acid	1.03562	0.479368	0.730282	4.2143	0.0672609	0.0553246	0.158835	0.709459	0.0154736	3.20139	1.10884	1.26032	1.84827	0.020371	2.99788	1.33458	4.30784	0.515983	0.757102	0.0188101	0.217555	0.122219	2.48961	1.70312	3.0207	0.00267136	1.25579	0.0427257	0.258249	0.884289	0.000855115	4.41677	1.37322	0.0876279	0.0823325	3.56067	0.0933194	0.425851	1.22668	0.203755	3.20003	2.83272	0.00376061	0.445755	4.25367	4.20537	0.24233	3.67196
	H1 Glycyl-L-Glutamic Acid	0.952342	0.560556	2.78732	0.51175	0.0257987	0.215286	1.78396	0.447939	1.5991	0.488728	0.0669298	0.399321	0.000881242	0.725115	0.0101701	3.01538	0.610176	4.58802	0.0142659	0.452816	1.34909	3.63927	1.14422	1.9743	0.00645656	4.9369	1.17577	0.00754746	1.06644	0.0114489	4.93799	0.0486891	0.847589	0.365069	0.0013931	0.0975034	6.55645	0.439071	0.106944	1.5232	2.19183	1.31629	0.0968413	1.00535	0.0718235	0.347242	2.0209	2.45391
[truncated: 415 more rows]
[truncated: 48 more columns]

## Sheet: Set da 490 pro mutante
tempo	Sample Number	Sample Number	A2 Tween 80	B5 D-Fructose	B12 a-D-Glucose	C1 Glucose-1-Phophate	C4 Glycerol	C6 m-Inositol	D1 D-Mannitol	E7 Sucrose	G3 Succinamic Acid	G4 Succinic Acid	G5 Succinic Acid Mono-Methyl Ester	G6 N-Acetyly-L-Glutamic Acid	H12 Adenosine-5'-Monophosphate
[truncated: 100 more rows]

[truncated: 33 more sheets: PCA_HID2, PCA set, DA1_HID2, DA1_HID3, DA1_HID4, DA1_HID5, AHC_HID, DA da pca set, 490 nm, PCA_HID, PCA1_HID, DA1_HID, DA1_HID1, DA_HID1, DA_HID2, AHC_HID1, AHC_HID2, ANOVA_HID, ANOVA_HID1, ANOVA_HID2 …]
